# Supplementary material for: Ranging patterns and factors associated with movement in free‐roaming domestic dogs in urban Malawi
Source: Ecol Evol. 2022 Jan 27;12(1):e8498. doi: 10.1002/ece3.8498 (PMC8794712; doi:10.1002/ece3.8498)
Supplement: Supplementary file 1 — Data S1 [file ECE3-12-e8498-s003.csv]

	DogCollarID	Lat_m	Long_m
1	27/06/2019 02e0	8253663.789	721305.8122
2	27/06/2019 02e0	8253662.648	721309.2305
3	27/06/2019 02e0	8253637.506	721310.9129
4	27/06/2019 02e0	8253512.032	721261.4536
5	27/06/2019 02e0	8253524.051	721266.18
6	27/06/2019 02e0	8253523.276	721266.1724
7	27/06/2019 02e0	8253523.825	721266.6065
8	27/06/2019 02e0	8253524.046	721266.6086
9	27/06/2019 02e0	8253524.375	721266.9334
10	27/06/2019 02e0	8253524.818	721266.9377
11	27/06/2019 02e0	8253524.038	721267.4659
12	27/06/2019 02e0	8253528.128	721268.0419
13	27/06/2019 02e0	8253532.442	721268.2986
14	27/06/2019 02e0	8253531.889	721268.2932
15	27/06/2019 02e0	8253530.782	721268.2823
16	27/06/2019 02e0	8253530.56	721268.2802
17	27/06/2019 02e0	8253530.905	721266.9975
18	27/06/2019 02e0	8253533.786	721266.7042
19	27/06/2019 02e0	8253538.42	721268.1429
20	27/06/2019 02e0	8253543.394	721268.8348
21	27/06/2019 02e0	8253547.809	721270.1642
22	27/06/2019 02e0	8253552.787	721270.4274
23	27/06/2019 02e0	8253558.2	721271.5522
24	27/06/2019 02e0	8253564.297	721270.5403
25	27/06/2019 02e0	8253570.944	721269.9625
26	27/06/2019 02e0	8253578.031	721269.6034
27	27/06/2019 02e0	8253585.451	721269.2475
28	27/06/2019 02e0	8253592.423	721269.3159
29	27/06/2019 02e0	8253599.85	721268.2099
30	27/06/2019 02e0	8253606.724	721266.9913
31	27/06/2019 02e0	8253612.696	721267.4786
32	27/06/2019 02e0	8253618.677	721267.1086
33	27/06/2019 02e0	8253623.879	721267.1596
34	27/06/2019 02e0	8253628.077	721267.951
35	27/06/2019 02e0	8253629.946	721269.2554
36	27/06/2019 02e0	8253630.827	721269.6928
37	27/06/2019 02e0	8253631.155	721270.1247
38	27/06/2019 02e0	8253630.819	721270.5501
39	27/06/2019 02e0	8253631.151	721270.5533
40	27/06/2019 02e0	8253631.151	721270.5533
41	27/06/2019 02e0	8253631.372	721270.5555
42	27/06/2019 02e0	8253631.151	721270.5533
43	27/06/2019 02e0	8253630.938	721269.6939
44	27/06/2019 02e0	8253630.831	721269.2641
45	27/06/2019 02e0	8253630.61	721269.2619
46	27/06/2019 02e0	8253630.391	721269.0454
47	27/06/2019 02e0	8253630.622	721267.976
48	27/06/2019 02e0	8253631.179	721267.6599
49	27/06/2019 02e0	8253653.786	721310.0009
50	27/06/2019 02e0	8253663.665	721329.7106
51	27/06/2019 02e0	8253659.699	721316.4894
52	27/06/2019 02e0	8253654.803	721307.8674
53	27/06/2019 02e0	8253653.482	721307.1043
54	27/06/2019 02e0	8253656.971	721312.4972
55	27/06/2019 02e0	8253654.028	721307.8598
56	27/06/2019 02e0	8253654.786	721309.582
57	27/06/2019 02e0	8253664.125	721271.5199
58	27/06/2019 02e0	8253642.588	721255.5541
59	27/06/2019 02e0	8253603.547	721207.2646
60	27/06/2019 02e0	8253559.52	721170.8226
61	27/06/2019 02e0	8253562.697	721168.496
62	27/06/2019 02e0	8253567.24	721162.3245
63	27/06/2019 02e0	8253561.346	721165.1604
64	27/06/2019 02e0	8253558.645	721169.7423
65	27/06/2019 02e0	8253556.658	721169.187
66	27/06/2019 02e0	8253566.877	721165.5361
67	27/06/2019 02e0	8253532.342	721176.9864
68	27/06/2019 02e0	8253489.884	721183.6433
69	27/06/2019 02e0	8253533.325	721223.4019
70	27/06/2019 02e0	8253639.236	721258.7364
71	27/06/2019 02e0	8253636.914	721264.0723
72	27/06/2019 02e0	8253637.543	721262.0422
73	27/06/2019 02e0	8253635.851	721265.2408
74	27/06/2019 02e0	8253653.074	721303.5635
75	27/06/2019 02e0	8253644.743	721329.2034
76	27/06/2019 02e0	8253609.935	721334.5419
77	27/06/2019 02e0	8253608.251	721336.9904
78	27/06/2019 02e0	8253613.743	721329.9708
79	27/06/2019 02e0	8253648.01	721312.0877
80	27/06/2019 02e0	8253643.469	721312.3647
81	27/06/2019 02e0	8253644.263	721321.6965
82	27/06/2019 02e0	8253649.67	721312.104
83	27/06/2019 02e0	8253646.811	721321.4
84	27/06/2019 02e0	8253576.599	721347.8257
85	27/06/2019 02e0	8253595.817	721329.4734
86	27/06/2019 02e0	8253632.041	721292.6398
87	27/06/2019 02e0	8253624.831	721305.4298
88	27/06/2019 02e0	8253651.271	721318.1214
89	27/06/2019 02e0	8253562.687	721242.8739
90	27/06/2019 02e0	8253425.327	721693.5795
91	27/06/2019 02e0	8253425.096	721694.6489
92	27/06/2019 02e0	8253425.76	721694.6555
93	27/06/2019 02e0	8253425.089	721695.2919
94	27/06/2019 02e0	8253425.089	721695.2919
95	27/06/2019 02e0	8253425.532	721695.2963
96	27/06/2019 02e0	8253425.981	721694.6577
97	27/06/2019 02e0	8253426.097	721694.1229
98	27/06/2019 02e0	8253425.544	721694.1175
99	27/06/2019 02e0	8253425.549	721693.5817
100	27/06/2019 02e0	8253425.549	721693.5817
101	27/06/2019 02e0	8253425.549	721693.5817
102	27/06/2019 02e0	8253425.438	721693.5806
103	27/06/2019 02e0	8253425.331	721693.258
104	27/06/2019 02e0	8253425.331	721693.258
105	27/06/2019 02e0	8253425.327	721693.5795
106	27/06/2019 02e0	8253424.995	721693.5762
107	27/06/2019 02e0	8253424.999	721693.2547
108	27/06/2019 02e0	8253424.777	721693.2526
109	27/06/2019 02e0	8253432.416	721681.8602
110	27/06/2019 02e0	8253461.236	721621.2695
111	27/06/2019 02e0	8253401.2	721592.0643
112	27/06/2019 02e0	8253585.864	721328.6254
113	27/06/2019 02e0	8253640.401	721264.1065
114	27/06/2019 02e0	8253639.721	721265.7075
115	27/06/2019 02e0	8253599.111	721343.4382
116	27/06/2019 02e0	8253452.174	721642.4006
117	27/06/2019 02e0	8253454.796	721702.1216
118	27/06/2019 02e0	8253454.63	721707.8001
119	27/06/2019 02e0	8253457.776	721703.0082
120	27/06/2019 02e0	8253456.827	721698.1761
121	27/06/2019 02e0	8253456.827	721698.1761
122	27/06/2019 02e0	8253465.212	721689.6848
123	27/06/2019 02e0	8253417.237	721627.053
124	27/06/2019 02e0	8253551.573	721506.8391
125	27/06/2019 02e0	8253588.615	721544.3921
126	27/06/2019 02e0	8253589.689	721525.2187
127	27/06/2019 02e0	8253569.774	721535.6332
128	27/06/2019 02e0	8253576.891	721498.514
129	27/06/2019 02e0	8253605.595	721494.7234
130	27/06/2019 02e0	8253591.406	721491.2616
131	27/06/2019 02e0	8253599.527	721492.7346
132	27/06/2019 02e0	8253594.228	721491.2893
133	27/06/2019 02e0	8253642.923	721480.7288
134	27/06/2019 02e0	8253679.027	721394.0584
135	27/06/2019 02e0	8253711.7	721363.7275
136	27/06/2019 02e0	8253745.411	721368.5597
137	27/06/2019 02e0	8253698.821	721345.1672
138	27/06/2019 02e0	8253677.158	721364.5673
139	27/06/2019 02e0	8253672.052	721275.8847
140	27/06/2019 02e0	8253691.319	721263.7488
141	27/06/2019 02e0	8253680.094	721268.4614
142	27/06/2019 02e0	8253692.278	721267.5093
143	27/06/2019 02e0	8253684.951	721269.7952
144	27/06/2019 02e0	8253693.369	721269.1276
145	27/06/2019 02e0	8253673.219	721269.6801
146	27/06/2019 02e0	8253670.46	721268.9028
147	27/06/2019 02e0	8253629.469	721306.5471
148	27/06/2019 02e0	8253613.232	721348.1853
149	27/06/2019 02e0	8253641.566	721382.223
150	27/06/2019 02e0	8253645.825	721421.919
151	27/06/2019 02e0	8253600.559	721432.7277
152	27/06/2019 02e0	8253583.542	721441.1345
153	27/06/2019 02e0	8253620.323	721437.6374
154	27/06/2019 02e0	8253644.983	721394.903
155	27/06/2019 02e0	8253629.094	721372.9908
156	27/06/2019 02e0	8253686.602	721248.1623
157	27/06/2019 02e0	8253702.26	721265.4637
158	27/06/2019 02e0	8253720.969	721276.3647
159	27/06/2019 02e0	8253679.66	721256.2394
160	27/06/2019 02e0	8253664.385	721346.5439
161	27/06/2019 02e0	8253673.287	721341.7013
162	27/06/2019 02e0	8253673.464	721346.2044
163	27/06/2019 02e0	8253677.966	721349.8925
164	27/06/2019 02e0	8253676.025	721355.9823
165	27/06/2019 02e0	8253681.635	721359.5741
166	27/06/2019 02e0	8253681.076	721360.1045
167	27/06/2019 02e0	8253682.799	721364.9442
168	27/06/2019 02e0	8253686.362	721374.0889
169	27/06/2019 02e0	8253690.152	721382.7
170	27/06/2019 02e0	8253690.262	721382.7011
171	27/06/2019 02e0	8253696.467	721382.0118
172	27/06/2019 02e0	8253697.351	721382.2348
173	27/06/2019 02e0	8253696.144	721381.1513
174	27/06/2019 02e0	8253696.472	721381.5832
175	27/06/2019 02e0	8253696.476	721381.1545
176	27/06/2019 02e0	8253696.467	721382.0118
177	27/06/2019 02e0	8253690.146	721383.2358
178	27/06/2019 02e0	8253687.09	721378.9189
179	27/06/2019 02e0	8253605.443	721453.8888
180	27/06/2019 02e0	8253570.889	721478.5208
181	27/06/2019 02e0	8253560.941	721477.137
182	27/06/2019 02e0	8253555.96	721477.0881
183	27/06/2019 02e0	8253555.139	721476.2226
184	27/06/2019 02e0	8253553.544	721475.1352
185	27/06/2019 02e0	8253551.028	721472.1097
186	27/06/2019 02e0	8253551.816	721470.8313
187	27/06/2019 02e0	8253552.717	721469.2326
188	27/06/2019 02e0	8253553.392	721468.0603
189	27/06/2019 02e0	8253552.416	721466.0145
190	27/06/2019 02e0	8253550.44	721464.3874
191	27/06/2019 02e0	8253551.121	721462.6794
192	27/06/2019 02e0	8253553.789	721461.5267
193	27/06/2019 02e0	8253555.296	721460.1482
194	27/06/2019 02e0	8253555.299	721459.9339
195	27/06/2019 02e0	8253554.592	721458.6409
196	27/06/2019 02e0	8253554.264	721458.209
197	27/06/2019 02e0	8253554.588	721459.0695
198	27/06/2019 02e0	8253554.92	721459.0728
199	27/06/2019 02e0	8253554.596	721458.2122
200	27/06/2019 02e0	8253553.489	721458.2014
201	27/06/2019 02e0	8253551.719	721458.184
202	27/06/2019 02e0	8253550.497	721458.6007
203	27/06/2019 02e0	8253549.271	721459.446
204	27/06/2019 02e0	8253548.713	721459.8692
205	27/06/2019 02e0	8253549.265	721460.089
206	27/06/2019 02e0	8253549.808	721461.166
207	27/06/2019 02e0	8253551.457	721462.254
208	27/06/2019 02e0	8253554.33	721462.7109
209	27/06/2019 02e0	8253557.613	721466.6014
210	27/06/2019 02e0	8253557.149	721468.7403
211	27/06/2019 02e0	8253556.341	721472.1619
212	27/06/2019 02e0	8253554.645	721475.7891
213	27/06/2019 02e0	8253550.604	721481.5367
214	27/06/2019 02e0	8253546.177	721481.4933
215	27/06/2019 02e0	8253544.423	721479.7613
216	27/06/2019 02e0	8253543.874	721479.3272
217	27/06/2019 02e0	8253542.878	721479.3174
218	27/06/2019 02e0	8253542.549	721478.9926
219	27/06/2019 02e0	8253542.327	721478.9905
220	27/06/2019 02e0	8253542.327	721478.9905
221	27/06/2019 02e0	8253542.878	721479.3174
222	27/06/2019 02e0	8253543.427	721479.7515
223	27/06/2019 02e0	8253543.642	721480.3966
224	27/06/2019 02e0	8253543.857	721481.0418
225	27/06/2019 02e0	8253544.627	721481.478
226	27/06/2019 02e0	8253545.742	721480.6316
227	27/06/2019 02e0	8253546.751	721479.3554
228	27/06/2019 02e0	8253548.538	721477.7654
229	27/06/2019 02e0	8253549.984	721477.0294
230	27/06/2019 02e0	8253550.996	721475.4317
231	27/06/2019 02e0	8253551.552	721475.1157
232	27/06/2019 02e0	8253551.895	721474.0473
233	27/06/2019 02e0	8253552.119	721473.728
234	27/06/2019 02e0	8253552.337	721474.0517
235	27/06/2019 02e0	8253552.835	721474.0566
236	27/06/2019 02e0	8253553.558	721473.7421
237	27/06/2019 02e0	8253554.119	721472.9974
238	27/06/2019 02e0	8253554.783	721473.0039
239	27/06/2019 02e0	8253556.009	721472.1586
240	27/06/2019 02e0	8253556.907	721470.8813
241	27/06/2019 02e0	8253558.361	721469.288
242	27/06/2019 02e0	8253559.922	721468.1245
243	27/06/2019 02e0	8253561.265	721466.6372
244	27/06/2019 02e0	8253561.94	721465.5721
245	27/06/2019 02e0	8253588.954	721442.2594
246	27/06/2019 02e0	8253578.504	721446.9795
247	27/06/2019 02e0	8253594.171	721446.3832
248	27/06/2019 02e0	8253587.856	721441.3912
249	27/06/2019 02e0	8253579.6	721436.8088
250	27/06/2019 02e0	8253596.776	721445.9801
251	27/06/2019 02e0	8253573.608	721449.6108
252	27/06/2019 02e0	8253595.785	721445.5416
253	27/06/2019 02e0	8253588.261	721434.0002
254	27/06/2019 02e0	8253588.274	721432.6071
255	27/06/2019 02e0	8253583.705	721447.0306
256	27/06/2019 02e0	8253597.961	721438.0609
257	27/06/2019 02e0	8253598.435	721434.8503
258	27/06/2019 02e0	8253638.357	721460.964
259	27/06/2019 02e0	8253674.567	721459.3905
260	27/06/2019 02e0	8253690.256	721473.4772
261	27/06/2019 02e0	8253635.549	721510.2362
262	27/06/2019 02e0	8253618.896	721537.9377
263	27/06/2019 02e0	8253661.324	721568.0417
264	27/06/2019 02e0	8253650.173	721548.3193
265	27/06/2019 02e0	8253586.168	721545.6542
266	27/06/2019 02e0	8253583.27	721547.662
267	27/06/2019 02e0	8253571.623	721538.9737
268	27/06/2019 02e0	8253586.16	721546.4043
269	27/06/2019 02e0	8253602.177	721538.4165
270	27/06/2019 02e0	8253710.238	721275.8307
271	27/06/2019 02e0	8253692.437	721262.5808
272	27/06/2019 02e0	8253685.31	721267.0122
273	27/06/2019 02e0	8253682.848	721269.7745
274	27/06/2019 02e0	8253682.405	721269.7702
275	27/06/2019 02e0	8253683.069	721269.7767
276	27/06/2019 02e0	8253683.069	721269.7767
277	27/06/2019 02e0	8253683.401	721269.78
278	27/06/2019 02e0	8253683.18	721269.7778
279	27/06/2019 02e0	8253651.385	721441.8007
280	27/06/2019 02e0	8253547.648	721421.8123
281	27/06/2019 02e0	8253564.088	721472.238
282	27/06/2019 02e0	8253636.215	721262.0292
283	27/06/2019 02e0	8253652.244	721230.2488
284	27/06/2019 02e0	8253652.683	721230.6818
285	27/06/2019 02e0	8253647.764	721235.5635
286	27/06/2019 02e0	8253642.753	721238.7295
287	27/06/2019 02e0	8253643.195	721238.7339
288	27/06/2019 02e0	8253643.302	721239.1636
289	27/06/2019 02e0	8253643.523	721239.1658
290	27/06/2019 02e0	8253643.744	721239.1679
291	27/06/2019 02e0	8253643.744	721239.1679
292	27/06/2019 02e0	8253643.744	721239.1679
293	27/06/2019 02e0	8253643.855	721239.169
294	27/06/2019 02e0	8253643.855	721239.169
295	27/06/2019 02e0	8253643.744	721239.1679
296	27/06/2019 02e0	8253643.298	721239.5923
297	27/06/2019 02e0	8253642.966	721239.589
298	27/06/2019 02e0	8253642.961	721240.0177
299	27/06/2019 02e0	8253642.961	721240.0177
300	27/06/2019 02e0	8253642.627	721240.2287
301	27/06/2019 02e0	8253642.401	721240.7624
302	27/06/2019 02e0	8253642.179	721240.7602
303	27/06/2019 02e0	8253642.174	721241.296
304	27/06/2019 02e0	8253642.063	721241.2949
305	27/06/2019 02e0	8253642.063	721241.2949
306	27/06/2019 02e0	8253642.174	721241.296
307	27/06/2019 02e0	8253642.395	721241.2982
308	27/06/2019 02e0	8253642.171	721241.6175
309	27/06/2019 02e0	8253642.167	721242.0461
310	27/06/2019 02e0	8253642.167	721242.0461
311	27/06/2019 02e0	8253642.564	721246.6585
312	27/06/2019 02e0	8253640.968	721251.3585
313	27/06/2019 02e0	8253640.15	721255.8517
314	27/06/2019 02e0	8253640.338	721259.1759
315	27/06/2019 02e0	8253640.335	721259.4974
316	27/06/2019 02e0	8253642.204	721260.8018
317	27/06/2019 02e0	8253643.065	721263.2753
318	27/06/2019 02e0	8253642.713	721265.3081
319	27/06/2019 02e0	8253662.734	721300.4431
320	27/06/2019 02e0	8253660.072	721301.06
321	27/06/2019 02e0	8253661.593	721309.6488
322	27/06/2019 02e0	8253657.438	721310.0368
323	27/06/2019 02e0	8253644.728	721296.8369
324	27/06/2019 02e0	8253641.495	721299.163
325	27/06/2019 02e0	8253645.912	721300.278
326	27/06/2019 02e0	8253643.39	721303.4685
327	27/06/2019 02e0	8253636.915	721314.7653
328	27/06/2019 02e0	8253661.844	721312.2235
329	27/06/2019 02e0	8253660.541	721309.6385
330	27/06/2019 02e0	8253658.742	721312.5146
331	27/06/2019 02e0	8253660.858	721311.1421
332	27/06/2019 02e0	8253648.693	721321.4185
333	27/06/2019 02e0	8253654.74	721314.2972
334	27/06/2019 02e0	8253660.147	721304.7047
335	27/06/2019 02e0	8253661.849	721300.4344
336	27/06/2019 02e0	8253655.841	721303.5907
337	27/06/2019 02e0	8253657.506	721303.0712
338	27/06/2019 02e0	8253656.31	721312.1692
339	27/06/2019 02e0	8253656.586	721295.3456
340	27/06/2019 02e0	8253651.736	721304.6221
341	27/06/2019 02e0	8253654.81	721307.1173
342	27/06/2019 02e0	8253644.992	721303.8057
343	27/06/2019 02e0	8253656.106	721310.4524
344	27/06/2019 02e0	8253654.83	721305.0812
345	27/06/2019 02e0	8253659.798	721306.416
346	27/06/2019 02e0	8253657.987	721310.4708
347	27/06/2019 02e0	8253651.704	721307.837
348	27/06/2019 02e0	8253651.367	721319.6228
349	27/06/2019 02e0	8253643.343	721308.2908
350	27/06/2019 02e0	8253645.647	721310.3497
351	27/06/2019 02e0	8253637.072	721298.798
352	27/06/2019 02e0	8253637.771	721295.161
353	27/06/2019 02e0	8253643.846	721307.7599
354	27/06/2019 02e0	8253640.649	721295.1892
355	27/06/2019 02e0	8253660.767	721309.212
356	27/06/2019 02e0	8253627.625	721314.0311
357	27/06/2019 02e0	8253660.019	721317.7786
358	27/06/2019 02e0	8253656.054	721315.7034
359	27/06/2019 02e0	8253667.546	721317.6381
360	27/06/2019 02e0	8253667.262	721324.0657
361	27/06/2019 02e0	8253661.328	721319.7206
362	27/06/2019 02e0	8253658.036	721305.5413
363	27/06/2019 02e0	8253648.645	721326.348
364	27/06/2019 02e0	8253642.632	721329.9329
365	27/06/2019 02e0	8253642.972	721329.186
366	27/06/2019 02e0	8253636.173	721322.6889
367	27/06/2019 02e0	8253640.853	721319.5196
368	27/06/2019 02e0	8253630.002	721331.2022
369	27/06/2019 02e0	8253681.048	721295.2642
370	27/06/2019 02e0	8253639.535	721295.9285
371	27/06/2019 02e0	8253635.361	721292.6724
372	27/06/2019 02e0	8253642.486	721288.4553
373	27/06/2019 02e0	8253635.693	721292.6756
374	27/06/2019 02e0	8253635.053	721290.2043
375	27/06/2019 02e0	8253639.445	721293.7842
376	27/06/2019 02e0	8253640.579	721291.0088
377	27/06/2019 02e0	8253638.566	721293.1325
378	27/06/2019 02e0	8253640.607	721288.2226
379	27/06/2019 02e0	8253643.022	721290.2825
380	27/06/2019 02e0	8253640.066	721286.9312
381	27/06/2019 02e0	8253641.109	721293.479
382	27/06/2019 02e0	8253642.059	721298.0968
383	27/06/2019 02e0	8253642.716	721298.8534
384	27/06/2019 02e0	8253636.91	721292.6876
385	27/06/2019 02e0	8253646.293	721295.2446
386	27/06/2019 02e0	8253653.529	721336.1487
387	27/06/2019 02e0	8253639.985	721295.1827
388	27/06/2019 02e0	8253648.684	721299.7694
389	27/06/2019 02e0	8253648.458	721311.5562
390	27/06/2019 02e0	8253653.828	721305.7144
391	27/06/2019 02e0	8253651.941	721317.485
392	27/06/2019 02e0	8253657.216	721287.5282
393	27/06/2019 02e0	8253661.174	721301.4996
394	27/06/2019 02e0	8253661.44	721297.0009
395	27/06/2019 02e0	8253662.954	721300.6596
396	27/06/2019 02e0	8253663.973	721298.3118
397	27/06/2019 02e0	8253659.061	721302.5506
398	27/06/2019 02e0	8253656.484	721305.7405
399	27/06/2019 02e0	8253665.517	721310.1161
400	27/06/2019 02e0	8253655.814	721306.3769
401	27/06/2019 02e0	8253647.351	721300.2922
402	27/06/2019 02e0	8253656.203	721300.5934
403	27/06/2019 02e0	8253649.835	721295.2794
404	27/06/2019 02e0	8253659.702	721293.6614
405	27/06/2019 02e0	8253673.516	721295.8333
406	27/06/2019 02e0	8253652.541	721307.095
407	27/06/2019 02e0	8253653.113	721322.2121
408	27/06/2019 02e0	8253650.162	721329.5781
409	27/06/2019 02e0	8253651.694	721331.4151
410	27/06/2019 02e0	8253650.178	721327.9706
411	27/06/2019 02e0	8253657.87	721311.1127
412	27/06/2019 02e0	8253654.703	721306.7947
413	27/06/2019 02e0	8253663.077	721299.3748
414	27/06/2019 02e0	8253559.892	721166.7537
415	27/06/2019 02e0	8253563.652	721178.3653
416	27/06/2019 02e0	8253442.529	721688.9259
417	27/06/2019 02e0	8253440.537	721688.9063
418	27/06/2019 02e0	8253439.668	721687.2901
419	27/06/2019 02e0	8253438.329	721688.3487
420	27/06/2019 02e0	8253438.097	721689.4182
421	27/06/2019 02e0	8253439.451	721686.8593
422	27/06/2019 02e0	8253439.283	721692.645
423	27/06/2019 02e0	8253425.355	721690.7933
424	27/06/2019 02e0	8253441.012	721696.9489
425	27/06/2019 02e0	8253440.682	721696.7313
426	27/06/2019 02e0	8253457.607	721697.6479
427	27/06/2019 02e0	8253459.58	721699.7036
428	27/06/2019 02e0	8253460.686	721699.7145
429	27/06/2019 02e0	8253461.244	721699.2913
430	27/06/2019 02e0	8253461.358	721698.9709
431	27/06/2019 02e0	8253461.358	721698.9709
432	27/06/2019 02e0	8253461.355	721699.2924
433	27/06/2019 02e0	8253461.797	721699.2967
434	27/06/2019 02e0	8253462.243	721698.9796
435	27/06/2019 02e0	8253462.019	721699.2989
436	27/06/2019 02e0	8253462.346	721699.7308
437	27/06/2019 02e0	8253461.787	721700.3684
438	27/06/2019 02e0	8253461.793	721699.7254
439	27/06/2019 02e0	8253461.738	721699.7248
440	27/06/2019 02e0	8253461.565	721700.3662
441	27/06/2019 02e0	8253461.565	721700.3662
442	27/06/2019 02e0	8253458.366	721699.263
443	27/06/2019 02e0	8253455.706	721699.6655
444	27/06/2019 02e0	8253453.341	721703.822
445	27/06/2019 02e0	8253451.791	721703.8068
446	27/06/2019 02e0	8253451.03	721702.406
447	27/06/2019 02e0	8253450.809	721702.4039
448	27/06/2019 02e0	8253450.809	721702.4039
449	27/06/2019 02e0	8253450.369	721702.078
450	27/06/2019 02e0	8253450.037	721702.0748
451	27/06/2019 02e0	8253449.705	721702.0715
452	27/06/2019 02e0	8253449.705	721702.0715
453	27/06/2019 02e0	8253449.263	721702.0672
454	27/06/2019 02e0	8253449.152	721702.0661
455	27/06/2019 02e0	8253448.709	721702.0617
456	27/06/2019 02e0	8253448.603	721701.632
457	27/06/2019 02e0	8253448.603	721701.632
458	27/06/2019 02e0	8253461.265	721708.4012
459	27/06/2019 02e0	8253481.807	721712.9973
460	27/06/2019 02e0	8253479.174	721710.6136
461	27/06/2019 02e0	8253485.119	721713.8872
462	27/06/2019 02e0	8253481.792	721714.4976
463	27/06/2019 02e0	8253485.199	721705.7429
464	27/06/2019 02e0	8253447.939	721701.6254
465	27/06/2019 02e0	8253446.593	721703.4341
466	27/06/2019 02e0	8253459.48	721698.5237
467	27/06/2019 02e0	8253469.266	721705.1575
468	27/06/2019 02e0	8253458.907	721700.5544
469	27/06/2019 02e0	8253453.175	721675.634
470	27/06/2019 02e0	8253442.703	721648.7378
471	27/06/2019 02e0	8253475.947	721599.7651
472	27/06/2019 02e0	8253573.815	721372.1266
473	27/06/2019 02e0	8253626.544	721288.8348
474	27/06/2019 02e0	8253643.13	721301.7512
475	27/06/2019 02e0	8253673.481	721288.1165
476	27/06/2019 02e0	8253656.173	721303.5939
477	27/06/2019 02e0	8253640.952	721309.4463
478	27/06/2019 02e0	8253648.677	721300.5195
479	27/06/2019 02e0	8253641.701	721312.0258
480	27/06/2019 02e0	8253642.026	721312.7792
481	27/06/2019 02e0	8253639.662	721305.5754
482	27/06/2019 02e0	8253657.306	721312.1789
483	27/06/2019 02e0	8253636.376	721302.0064
484	27/06/2019 02e0	8253672.609	721331.8347
485	27/06/2019 02e0	8253680.872	721324.5208
486	27/06/2019 02e0	8253674.883	721325.7481
487	27/06/2019 02e0	8253671.629	721330.2175
488	27/06/2019 02e0	8253649.57	721311.0313
489	27/06/2019 02e0	8253639.901	721303.7558
490	27/06/2019 02e0	8253656.194	721301.4507
491	27/06/2019 02e0	8253638.718	721300.2074
492	27/06/2019 02e0	8253651.275	721317.6928
493	27/06/2019 02e0	8253646.393	721318.9309
494	27/06/2019 02e0	8253662.871	721286.5119
495	27/06/2019 02e0	8253666.079	721286.7577
496	27/06/2019 02e0	8253659.357	721300.6243
497	27/06/2019 02e0	8253637.316	721307.6958
498	27/06/2019 02e0	8253650.84	721316.9383
499	27/06/2019 02e0	8253654.64	721313.2245
500	27/06/2019 02e0	8253634.513	721300.1662
501	27/06/2019 02e0	8253631.965	721300.3555
502	27/06/2019 02e0	8253657.54	721322.2555
503	27/06/2019 02e0	8253663.462	721282.6595
504	27/06/2019 02e0	8253643.224	721303.4669
505	27/06/2019 02e0	8253642.61	721298.4237
506	27/06/2019 02e0	8253654.824	721305.7242
507	27/06/2019 02e0	8253653.564	721309.9987
508	27/06/2019 02e0	8253639.493	721300.215
509	27/06/2019 02e0	8253649.685	721299.2433
510	27/06/2019 02e0	8253614.491	721265.0312
511	27/06/2019 02e0	8253637.838	721310.9161
512	27/06/2019 02e0	8253654.066	721337.8688
513	27/06/2019 02e0	8253661.418	721344.3713
514	27/06/2019 02e0	8253638.7	721302.0292
515	27/06/2019 02e0	8253638.189	721308.9905
516	27/06/2019 02e0	8253644.984	721304.5559
517	27/06/2019 02e0	8253647.609	721307.7968
518	27/06/2019 02e0	8253636.166	721300.8254
519	27/06/2019 02e0	8253653.775	721288.5661
520	27/06/2019 02e0	8253687.868	721265.7512
521	27/06/2019 02e0	8253684.774	721265.2921
522	27/06/2019 02e0	8253686.065	721269.0559
523	27/06/2019 02e0	8253686.845	721268.5277
524	27/06/2019 02e0	8253678.28	721284.091
525	27/06/2019 02e0	8253687.227	721274.7475
526	27/06/2019 02e0	8253692.187	721276.8325
527	27/06/2019 02e0	8253626.219	721321.9481
528	27/06/2019 02e0	8253681.506	721338.8883
529	27/06/2019 02e0	8253691.705	721337.1665
530	27/06/2019 02e0	8253673.222	721314.4786
531	27/06/2019 02e0	8253668.374	721317.8606
532	27/06/2019 02e0	8253672.754	721328.4066
533	27/06/2019 02e0	8253692.115	721363.1065
534	27/06/2019 02e0	8253705.424	721349.0902
535	27/06/2019 02e0	8253708.484	721353.0857
536	27/06/2019 02e0	8253707.938	721352.3301
537	27/06/2019 02e0	8253705.409	721350.5905
538	27/06/2019 02e0	8253660.632	721322.9289
539	27/06/2019 02e0	8253633.111	721307.6545
540	27/06/2019 02e0	8253640.855	721296.7989
541	27/06/2019 02e0	8253640.257	721301.2943
542	27/06/2019 02e0	8253632.206	721298.3216
543	27/06/2019 02e0	8253636.18	721288.1791
544	27/06/2019 02e0	8253633.264	721303.3691
545	27/06/2019 02e0	8253634.492	721290.9491
546	27/06/2019 02e0	8253635.055	721301.2432
547	27/06/2019 02e0	8253650.149	721308.3576
548	27/06/2019 02e0	8253649.436	721302.1346
549	27/06/2019 02e0	8253653.765	721312.1442
550	27/06/2019 02e0	8253649.327	721313.1724
551	27/06/2019 02e0	8253656.723	721303.9209
552	27/06/2019 02e0	8253660.136	721305.7763
553	27/06/2019 02e0	8253657.18	721302.5321
554	27/06/2019 02e0	8253659.618	721302.2345
555	27/06/2019 02e0	8253657.088	721300.6021
556	27/06/2019 02e0	8253661.38	721303.1092
557	27/06/2019 02e0	8253660.174	721301.9184
558	27/06/2019 02e0	8253657.459	721307.8935
559	27/06/2019 02e0	8253658.608	721303.6178
560	27/06/2019 02e0	8253651.411	721303.8687
561	27/06/2019 02e0	8253647.952	721306.7285
562	27/06/2019 02e0	8253654.83	721305.0812
563	27/06/2019 02e0	8253649.422	721303.5277
564	27/06/2019 02e0	8253645.185	721306.7013
565	27/06/2019 02e0	8253644.884	721303.4832
566	27/06/2019 02e0	8253655.578	721307.875
567	27/06/2019 02e0	8253665.975	721297.2597
568	27/06/2019 02e0	8253662.708	721303.1222
569	27/06/2019 02e0	8253662.299	721310.9419
570	27/06/2019 02e0	8253656.611	721315.3873
571	27/06/2019 02e0	8253654.299	721314.0785
572	27/06/2019 02e0	8253654.608	721316.4394
573	27/06/2019 02e0	8253663.505	721334.7462
574	27/06/2019 02e0	8253660.716	721314.3559
575	27/06/2019 02e0	8253661.823	721336.8732
576	27/06/2019 02e0	8253651.335	721311.5845
577	27/06/2019 02e0	8253659.499	721314.3439
578	27/06/2019 02e0	8253658.482	721316.4774
579	27/06/2019 02e0	8253655.853	721313.6651
580	27/06/2019 02e0	8253658.438	721309.6179
581	27/06/2019 02e0	8253663.193	721310.0932
582	27/06/2019 02e0	8253666.022	721315.051
583	27/06/2019 02e0	8253658.204	721310.9017
584	27/06/2019 02e0	8253654.097	721312.1474
585	27/06/2019 02e0	8253645.419	721305.4175
586	27/06/2019 02e0	8253638.869	721307.3895
587	27/06/2019 02e0	8253639.323	721306.2151
588	27/06/2019 02e0	8253639.865	721307.3993
589	27/06/2019 02e0	8253638.887	721305.5678
590	27/06/2019 02e0	8253641.543	721305.5938
591	27/06/2019 02e0	8253637.048	721301.2628
592	27/06/2019 02e0	8253644.131	721301.3323
593	27/06/2019 02e0	8253644.283	721297.0469
594	27/06/2019 02e0	8253653.527	721302.4962
595	27/06/2019 02e0	8253657.058	721303.6026
596	27/06/2019 02e0	8253662.861	721310.09
597	27/06/2019 02e0	8253664.453	721305.8187
598	27/06/2019 02e0	8253655.246	721307.8718
599	27/06/2019 02e0	8253651.319	721313.1919
600	27/06/2019 02e0	8253657.138	721306.8186
601	27/06/2019 02e0	8253654.244	721297.1446
602	27/06/2019 02e0	8253639.857	721308.2566
603	27/06/2019 02e0	8253658.305	721300.614
604	27/06/2019 02e0	8253656.138	721307.1303
605	27/06/2019 02e0	8253655.886	721298.9827
606	27/06/2019 02e0	8253639.62	721309.8619
607	27/06/2019 02e0	8253641.19	721307.7338
608	27/06/2019 02e0	8253636.299	721309.8293
609	27/06/2019 02e0	8253656.752	721301.0275
610	27/06/2019 02e0	8253657.19	721301.4605
611	27/06/2019 02e0	8253655.528	721312.9117
612	27/06/2019 02e0	8253653.055	721305.4925
613	27/06/2019 02e0	8253648.558	721301.3757
614	27/06/2019 02e0	8253638.732	721298.8143
615	27/06/2019 02e0	8253663.638	721298.63
616	27/06/2019 02e0	8253660.913	721305.5696
617	27/06/2019 02e0	8253660.358	721305.7785
618	27/06/2019 02e0	8253662.684	721305.587
619	27/06/2019 02e0	8253654.375	721306.3628
620	27/06/2019 02e0	8253657.659	721310.0389
621	27/06/2019 02e0	8253658.458	721307.5818
622	27/06/2019 02e0	8253656.463	721307.8837
623	27/06/2019 02e0	8253652.795	721298.2021
624	27/06/2019 02e0	8253641.581	721301.736
625	27/06/2019 02e0	8253648.007	721312.4092
626	27/06/2019 02e0	8253666.292	721310.1237
627	27/06/2019 02e0	8253653.496	721305.7111
628	27/06/2019 02e0	8253645.396	721307.7751
629	27/06/2019 02e0	8253649.422	721303.5277
630	27/06/2019 02e0	8253655.059	721304.3332
631	27/06/2019 02e0	8253646.734	721306.7165
632	27/06/2019 02e0	8253652.942	721305.7057
633	27/06/2019 02e0	8253654.708	721317.5121
634	27/06/2019 02e0	8253651.704	721307.837
635	27/06/2019 02e0	8253649.166	721307.0619
636	27/06/2019 02e0	8253651.51	721305.0486
637	27/06/2019 02e0	8253630.673	721319.2053
638	27/06/2019 02e0	8253611.757	721205.3089
639	27/06/2019 02e0	8253628.185	721177.9265
640	27/06/2019 02e0	8253618.881	721167.3323
641	27/06/2019 02e0	8253617.445	721200.8634
642	27/06/2019 02e0	8253658.194	721278.1065
643	27/06/2019 02e0	8253649.64	721303.8513
644	27/06/2019 02e0	8253648.273	721307.8033
645	27/06/2019 02e0	8253649.908	721310.3916
646	27/06/2019 02e0	8253649.722	721306.7458
647	27/06/2019 02e0	8253629.292	721335.9108
648	27/06/2019 02e0	8253610.212	721328.8644
649	27/06/2019 02e0	8253579.148	721246.0363
650	27/06/2019 02e0	8253598.681	721206.7882
651	27/06/2019 02e0	8253607.33	721205.2655
652	27/06/2019 02e0	8253640.454	721224.7744
653	27/06/2019 02e0	8253663.303	721265.0815
654	27/06/2019 02e0	8253654.36	721307.8631
655	27/06/2019 02e0	8253650.95	721305.6862
656	27/06/2019 02e0	8253653.644	721301.8544
657	27/06/2019 02e0	8253661.754	721310.0791
658	27/06/2019 02e0	8253655.052	721305.0834
659	27/06/2019 02e0	8253615.951	721308.022
660	27/06/2019 02e0	8253605.516	721299.8816
661	27/06/2019 02e0	8253591.23	721289.3456
662	27/06/2019 02e0	8253577.072	721277.0961
663	27/06/2019 02e0	8253561.731	721266.9784
664	27/06/2019 02e0	8253549.103	721262.3533
665	27/06/2019 02e0	8253544.138	721260.6969
666	27/06/2019 02e0	8253541.15	721260.6676
667	27/06/2019 02e0	8253542.352	721262.287
668	27/06/2019 02e0	8253542.343	721263.1443
669	27/06/2019 02e0	8253541.904	721262.8185
670	27/06/2019 02e0	8253533.763	721257.7015
671	27/06/2019 02e0	8253522.06	721254.693
672	27/06/2019 02e0	8253514.441	721252.9034
673	27/06/2019 02e0	8253513.993	721253.4349
674	27/06/2019 02e0	8253515.658	721252.9154
675	27/06/2019 02e0	8253516.865	721253.9989
676	27/06/2019 02e0	8253517.076	721255.0727
677	27/06/2019 02e0	8253516.53	721254.3172
678	27/06/2019 02e0	8253515.653	721253.4512
679	27/06/2019 02e0	8253515.874	721253.4534
680	27/06/2019 02e0	8253515.869	721253.9892
681	27/06/2019 02e0	8253515.648	721253.987
682	27/06/2019 02e0	8253515.648	721253.987
683	27/06/2019 02e0	8253515.542	721253.4501
684	27/06/2019 02e0	8253511.68	721252.2333
685	27/06/2019 02e0	8253511.124	721252.5494
686	27/06/2019 02e0	8253510.57	721252.5439
687	27/06/2019 02e0	8253510.57	721252.5439
688	27/06/2019 02e0	8253507.13	721208.355
689	27/06/2019 02e0	8253498.882	721191.6623
690	27/06/2019 02e0	8253675.598	721241.6239
691	27/06/2019 02e0	8253660.429	721321.105
692	27/06/2019 02e0	8253661.57	721328.8327
693	27/06/2019 02e0	8253669.674	721315.0868
694	27/06/2019 02e0	8253645.813	721310.3514
695	27/06/2019 02e0	8253652.486	721307.0945
696	27/06/2019 02e0	8253653.62	721304.3191
697	27/06/2019 02e0	8253661.441	721325.0803
698	27/06/2019 02e0	8253671.283	721309.1009
699	27/06/2019 02e0	8253650.255	721308.8945
700	27/06/2019 02e0	8253647.851	721305.6557
701	27/06/2019 02e0	8253653.243	721308.9239
702	27/06/2019 02e0	8253649.069	721305.6677
703	27/06/2019 02e0	8253649.138	721309.9553
704	27/06/2019 02e0	8253650.798	721309.9716
705	27/06/2019 02e0	8253653.285	721282.1309
706	27/06/2019 02e0	8253652.718	721289.0916
707	27/06/2019 02e0	8253640.457	721314.8001
708	27/06/2019 02e0	8253503.831	721307.6717
709	27/06/2019 02e0	8253568.058	721383.5376
710	27/06/2019 02e0	8253505.276	721498.6678
711	27/06/2019 02e0	8253423.879	721621.3309
712	27/06/2019 02e0	8253460.392	721707.1065
713	27/06/2019 02e0	8253454.124	721702.9723
714	27/06/2019 02e0	8253441.982	721699.5306
715	27/06/2019 02e0	8253450.667	721705.6177
716	27/06/2019 02e0	8253461.323	721702.5073
717	27/06/2019 02e0	8253451.009	721704.5493
718	27/06/2019 02e0	8253406.493	721639.165
719	27/06/2019 02e0	8253437.633	721680.3039
720	27/06/2019 02e0	8253455.673	721702.9876
721	27/06/2019 02e0	8253455.997	721703.8481
722	27/06/2019 02e0	8253477.082	721574.3764
723	27/06/2019 02e0	8253521.943	721480.8265
724	27/06/2019 02e0	8253593.421	721325.4844
725	27/06/2019 02e0	8253656.291	721314.0981
726	27/06/2019 02e0	8253656.832	721292.8831
727	27/06/2019 02e0	8253680.081	721286.6808
728	27/06/2019 02e0	8253690.348	721283.7807
729	27/06/2019 02e0	8253670.834	721275.8727
730	27/06/2019 02e0	8253677.051	721285.2578
731	27/06/2019 02e0	8253677.381	721296.7286
732	27/06/2019 02e0	8253661.146	721281.8865
733	27/06/2019 02e0	8253632.003	721240.1245
734	27/06/2019 02e0	8253606.431	721206.6499
735	27/06/2019 02e0	8253644.789	721268.115
736	27/06/2019 02e0	8253653.237	721309.5668
737	27/06/2019 02e0	8253638.254	721302.3464
738	27/06/2019 02e0	8253658.871	721299.3335
739	27/06/2019 02e0	8253651.739	721304.3006
740	27/06/2019 02e0	8253643.913	721300.9015
741	27/06/2019 02e0	8253651.037	721296.8988
742	27/06/2019 02e0	8253667.087	721285.4816
743	27/06/2019 02e0	8253664.244	721281.9169
744	27/06/2019 02e0	8253637.364	721302.8735
745	27/06/2019 02e0	8253641.032	721301.3019
746	27/06/2019 02e0	8253646.544	721303.4994
747	27/06/2019 02e0	8253631.504	721324.7865
748	27/06/2019 02e0	8253641.91	721324.5671
749	27/06/2019 02e0	8253623.867	721324.7115
750	27/06/2019 02e0	8253627.029	721318.3122
751	27/06/2019 02e0	8253669.041	721323.2258
752	27/06/2019 02e0	8253663.288	721322.955
753	27/06/2019 02e0	8253680.921	721364.6042
754	27/06/2019 02e0	8253681.012	721366.6414
755	27/06/2019 02e0	8253685.986	721378.5865
756	27/06/2019 02e0	8253687.734	721369.6011
757	27/06/2019 02e0	8253667.76	721374.7637
758	27/06/2019 02e0	8253713.486	721373.4978
759	27/06/2019 02e0	8253718.389	721381.3696
760	27/06/2019 02e0	8253589.23	721369.0628
761	27/06/2019 02e0	8253592.792	721367.0614
762	27/06/2019 02e0	8253631.382	721303.3506
763	27/06/2019 02e0	8253659.983	721287.5553
764	27/06/2019 02e0	8253656.444	721298.5594
765	27/06/2019 02e0	8253649.122	721311.5627
766	27/06/2019 02e0	8253649.651	721314.0329
767	27/06/2019 02e0	8253724.39	721378.9636
768	27/06/2019 02e0	8253550.12	721519.4713
769	27/06/2019 02e0	8253560.921	721479.1731
770	27/06/2019 02e0	8253557.481	721457.4904
771	27/06/2019 02e0	8253565.749	721382.0145
772	27/06/2019 02e0	8253589.819	721365.4247
773	27/06/2019 02e0	8253590.271	721364.5717
774	27/06/2019 02e0	8253587.119	721358.6462
775	27/06/2019 02e0	8253588.8	721356.5193
776	27/06/2019 02e0	8253589.351	721356.739
777	27/06/2019 02e0	8253589.801	721355.9933
778	27/06/2019 02e0	8253585.656	721349.8437
779	27/06/2019 02e0	8253586.277	721342.8835
780	27/06/2019 02e0	8253590.556	721335.5306
781	27/06/2019 02e0	8253596.596	721329.0523
782	27/06/2019 02e0	8253602.639	721322.3597
783	27/06/2019 02e0	8253609.01	721315.9919
784	27/06/2019 02e0	8253614.501	721309.1867
785	27/06/2019 02e0	8253621.622	721305.3983
786	27/06/2019 02e0	8253629.072	721301.9347
787	27/06/2019 02e0	8253634.559	721295.451
788	27/06/2019 02e0	8253638.28	721288.4141
789	27/06/2019 02e0	8253637.857	721286.4808
790	27/06/2019 02e0	8253637.857	721286.4808
791	27/06/2019 02e0	8253637.857	721286.4808
792	27/06/2019 02e0	8253638.08	721286.2686
793	27/06/2019 02e0	8253638.08	721286.2686
794	27/06/2019 02e0	8253638.299	721286.4851
795	27/06/2019 02e0	8253638.633	721286.2741
796	27/06/2019 02e0	8253638.412	721286.2719
797	27/06/2019 02e0	8253638.412	721286.2719
798	27/06/2019 02e0	8253638.633	721286.2741
799	27/06/2019 02e0	8253638.633	721286.2741
800	27/06/2019 02e0	8253638.633	721286.2741
801	27/06/2019 02e0	8253638.633	721286.2741
802	27/06/2019 02e0	8253638.855	721286.2762
803	27/06/2019 02e0	8253608.484	721324.5605
804	27/06/2019 02e0	8253638.619	721287.7744
805	27/06/2019 02e0	8253624.377	721295.3511
806	27/06/2019 02e0	8253653.854	721280.5289
807	27/06/2019 02e0	8253662.823	721268.8278
808	27/06/2019 02e0	8253650.012	721299.7824
809	27/06/2019 02e0	8253642.331	721304.2083
810	27/06/2019 02e0	8253657.923	721317.0078
811	27/06/2019 02e0	8253636.328	721306.9359
812	27/06/2019 02e0	8253643.909	721301.3301
813	27/06/2019 02e0	8253636.49	721307.3662
814	27/06/2019 02e0	8253653.261	721307.1021
815	27/06/2019 02e0	8253621.602	721318.6876
816	27/06/2019 02e0	8253650.344	721299.7857
817	27/06/2019 02e0	8253687.227	721274.7475
818	27/06/2019 02e0	8253594.255	721353.3576
819	27/06/2019 02e0	8253611.758	721306.6948
820	27/06/2019 02e0	8253676.526	721282.359
821	27/06/2019 02e0	8253651.379	721284.5772
822	27/06/2019 02e0	8253659.586	721328.063
823	27/06/2019 02e0	8253664.836	721323.1845
824	27/06/2019 02e0	8253670.943	721321.2082
825	27/06/2019 02e0	8253665.275	721312.2571
826	27/06/2019 02e0	8253667.62	721310.1367
827	27/06/2019 02e0	8253660.368	721304.7068
828	27/06/2019 02e0	8253655.424	721301.0144
829	27/06/2019 02e0	8253655.889	721310.0216
830	27/06/2019 02e0	8253656.484	721305.7405
831	27/06/2019 02e0	8253648.326	721302.4452
832	27/06/2019 02e0	8253641.849	721297.023
833	27/06/2019 02e0	8253654.834	721304.6525
834	27/06/2019 02e0	8253668.237	721303.7123
835	27/06/2019 02e0	8253656.287	721292.0203
836	27/06/2019 02e0	8253655.398	721303.5863
837	27/06/2019 02e0	8253660.553	721308.4597
838	27/06/2019 02e0	8253664.231	721305.8165
839	27/06/2019 02e0	8253660.885	721308.463
840	27/06/2019 02e0	8253652.281	721305.4849
841	27/06/2019 02e0	8253630.598	721293.0543
842	27/06/2019 02e0	8253640.652	721294.8677
843	27/06/2019 02e0	8253642.195	721295.5259
844	27/06/2019 02e0	8253644.199	721305.6199
845	27/06/2019 02e0	8253648.633	721305.0204
846	27/06/2019 02e0	8253648.115	721301.3714
847	27/06/2019 02e0	8253662.102	721308.4749
848	27/06/2019 02e0	8253651.94	721306.3389
849	27/06/2019 02e0	8253663.525	721310.0965
850	27/06/2019 02e0	8253655.612	721304.3387
851	27/06/2019 02e0	8253651.431	721301.8326
852	27/06/2019 02e0	8253637.162	721300.8352
853	27/06/2019 02e0	8253637.623	721310.271
854	27/06/2019 02e0	8253628.862	721323.2601
855	27/06/2019 02e0	8253634.154	721314.0952
856	27/06/2019 02e0	8253631.941	721314.0735
857	27/06/2019 02e0	8253638.734	721309.8532
858	27/06/2019 02e0	8253636.714	721312.727
859	27/06/2019 02e0	8253636.921	721314.1223
860	27/06/2019 02e0	8253630.504	721313.845
861	27/06/2019 02e0	8253647.378	721331.3727
862	27/06/2019 02e0	8253659.293	721323.9875
863	27/06/2019 02e0	8253663.235	721305.8067
864	27/06/2019 02e0	8253662.095	721309.2251
865	27/06/2019 02e0	8253657.18	721302.5321
866	27/06/2019 02e0	8253650.813	721308.3641
867	27/06/2019 02e0	8253641.49	721299.6988
868	27/06/2019 02e0	8253638.75	721296.9925
869	27/06/2019 02e0	8253666.147	721302.2986
870	27/06/2019 02e0	8253664.189	721310.103
871	27/06/2019 02e0	8253657.929	721305.1116
872	27/06/2019 02e0	8253651.372	721307.8338
873	27/06/2019 02e0	8253651.134	721309.5462
874	27/06/2019 02e0	8253658.613	721303.082
875	27/06/2019 02e0	8253638.476	721302.3485
876	27/06/2019 02e0	8253643.099	721304.9661
877	27/06/2019 02e0	8253654.671	721310.0096
878	27/06/2019 02e0	8253655.762	721311.6279
879	27/06/2019 02e0	8253669.412	721308.0108
880	27/06/2019 02e0	8253648.644	721303.8416
881	27/06/2019 02e0	8253628.28	721303.6417
882	27/06/2019 02e0	8253650.531	721511.8838
883	27/06/2019 02e0	8253658.084	721323.1183
884	27/06/2019 02e0	8253684.798	721285.3338
885	27/06/2019 02e0	8253683.971	721290.6844
886	27/06/2019 02e0	8253665.912	721281.1831
887	27/06/2019 02e0	8253665.917	721280.6473
888	27/06/2019 02e0	8253666.36	721280.6516
889	27/06/2019 02e0	8253666.476	721280.1169
890	27/06/2019 02e0	8253666.144	721280.1136
891	27/06/2019 02e0	8253666.365	721280.1158
892	27/06/2019 02e0	8253666.586	721280.118
893	27/06/2019 02e0	8253672.062	721274.813
894	27/06/2019 02e0	8253680.653	721279.1843
895	27/06/2019 02e0	8253681.542	721278.7643
896	27/06/2019 02e0	8253668.942	721276.9259
897	27/06/2019 02e0	8253660.408	721278.1282
898	27/06/2019 02e0	8253652.797	721281.0544
899	27/06/2019 02e0	8253643.742	721284.5023
900	27/06/2019 02e0	8253638.013	721293.1271
901	27/06/2019 02e0	8253632.063	721301.6425
902	27/06/2019 02e0	8253609.924	721358.2271
903	27/06/2019 02e0	8253607.445	721362.704
904	27/06/2019 02e0	8253604.56	721363.4259
905	27/06/2019 02e0	8253600.679	721364.138
906	27/06/2019 02e0	8253595.464	721365.4801
907	27/06/2019 02e0	8253592.144	721365.4475
908	27/06/2019 02e0	8253592.033	721365.4464
909	27/06/2019 02e0	8253593.928	721364.0718
910	27/06/2019 02e0	8253595.271	721362.5845
911	27/06/2019 02e0	8253596.827	721361.9567
912	27/06/2019 02e0	8253599.604	721360.9123
913	27/06/2019 02e0	8253604.584	721360.9612
914	27/06/2019 02e0	8253608.811	721358.8592
915	27/06/2019 02e0	8253610.988	721356.9515
916	27/06/2019 02e0	8253611.71	721356.7442
917	27/06/2019 02e0	8253614.144	721356.7681
918	27/06/2019 02e0	8253617.786	721357.8756
919	27/06/2019 02e0	8253620.089	721360.0416
920	27/06/2019 02e0	8253622.189	721360.3838
921	27/06/2019 02e0	8253626.366	721363.3185
922	27/06/2019 02e0	8253629.987	721366.5692
923	27/06/2019 02e0	8253649.24	721446.0666
924	27/06/2019 02e0	8253667.144	721482.6814
925	27/06/2019 02e0	8253634.847	721559.2076
926	27/06/2019 02e0	8253619.824	721578.6727
927	27/06/2019 02e0	8253588.573	721661.3178
928	27/06/2019 02e0	8253566.292	721630.8759
929	27/06/2019 02e0	8253595.37	721611.6562
930	27/06/2019 02e0	8253591.77	721617.6225
931	27/06/2019 02e0	8253578.181	721615.024
932	27/06/2019 02e0	8253592.287	721621.2715
933	27/06/2019 02e0	8253455.585	721638.7902
934	27/06/2019 02e0	8253504.685	721536.2797
935	27/06/2019 02e0	8253648.616	721419.4814
936	27/06/2019 02e0	8253677.013	721379.3558
937	27/06/2019 02e0	8253598.104	721502.3662
938	27/06/2019 02e0	8253592.997	721492.6705
939	27/06/2019 02e0	8253592.21	721505.202
940	27/06/2019 02e0	8253599.075	721482.4415
941	27/06/2019 02e0	8253606.272	721515.9503
942	27/06/2019 02e0	8253614.526	721532.0003
943	27/06/2019 02e0	8253625.805	721544.436
944	27/06/2019 02e0	8253632.912	721519.5344
945	27/06/2019 02e0	8253659.77	721495.2555
946	27/06/2019 02e0	8253655.241	721488.6734
947	27/06/2019 02e0	8253662.864	721445.1287
948	27/06/2019 02e0	8253609.951	721445.6808
949	27/06/2019 02e0	8253578.348	721434.6531
950	27/06/2019 02e0	8253605.252	721439.5257
951	27/06/2019 02e0	8253580.374	721436.8164
952	27/06/2019 02e0	8253596.504	721439.8685
953	27/06/2019 02e0	8253596.958	721450.0544
954	27/06/2019 02e0	8253602.784	721442.8239
955	27/06/2019 02e0	8253638.204	721420.2366
956	27/06/2019 02e0	8253600.485	721440.2291
957	27/06/2019 02e0	8253585.766	721440.0846
958	27/06/2019 02e0	8253583.231	721461.4943
959	27/06/2019 02e0	8253590.203	721472.9232
960	27/06/2019 02e0	8253568.095	721469.9195
961	27/06/2019 02e0	8253559.937	721489.1305
962	27/06/2019 02e0	8253570.53	721492.4498
963	27/06/2019 02e0	8253550.256	721483.1409
964	27/06/2019 02e0	8253572.716	721450.245
965	27/06/2019 02e0	8253568.913	721476.7866
966	27/06/2019 02e0	8253570.392	721495.2349
967	27/06/2019 02e0	8253564.057	721497.9592
968	27/06/2019 02e0	8253579.74	721523.942
969	27/06/2019 02e0	8253572.266	721496.0036
970	27/06/2019 02e0	8253536.49	721498.5458
971	27/06/2019 02e0	8253561.292	721531.4772
972	27/06/2019 02e0	8253592.323	721561.2548
973	27/06/2019 02e0	8253576.539	721545.5596
974	27/06/2019 02e0	8253573.591	721518.9516
975	27/06/2019 02e0	8253594.183	721518.4037
976	27/06/2019 02e0	8253584.359	721515.735
977	10/07/2019 02e0	8251401.177	716730.3134
978	10/07/2019 02e0	8251403.145	716732.797
979	10/07/2019 02e0	8251404.644	716743.8488
980	10/07/2019 02e0	8251403.806	716744.5909
981	10/07/2019 02e0	8251406.181	716831.306
982	10/07/2019 02e0	8251417.863	716836.5621
983	10/07/2019 02e0	8251429.625	716833.4606
984	10/07/2019 02e0	8251432.492	716834.5598
985	10/07/2019 02e0	8251435.149	716834.5854
986	10/07/2019 02e0	8251438.031	716834.0773
987	10/07/2019 02e0	8251438.252	716834.0795
988	10/07/2019 02e0	8251439.022	716834.6227
989	10/07/2019 02e0	8251439.686	716834.6291
990	10/07/2019 02e0	8251438.031	716834.0773
991	10/07/2019 02e0	8251393.663	716763.4605
992	10/07/2019 02e0	8251353.662	716779.6852
993	10/07/2019 02e0	8251403.184	716786.27
994	10/07/2019 02e0	8251384.714	716807.8456
995	10/07/2019 02e0	8251395.098	716729.3976
996	10/07/2019 02e0	8251393.115	716762.9195
997	10/07/2019 02e0	8251404.309	716761.4198
998	10/07/2019 02e0	8251386.475	716762.8555
999	10/07/2019 02e0	8251412.941	716750.0368
1000	10/07/2019 02e0	8251396.72	716756.4174
1001	10/07/2019 02e0	8251400.505	716731.1642
1002	10/07/2019 02e0	8251397.789	716725.78
1003	10/07/2019 02e0	8251373.09	716739.0444
1004	10/07/2019 02e0	8251381.586	716764.8445
1005	10/07/2019 02e0	8251380.462	716755.0822
1006	10/07/2019 02e0	8251379.361	716742.9625
1007	10/07/2019 02e0	8251374.917	716756.2075
1008	10/07/2019 02e0	8251376.087	716761.1481
1009	10/07/2019 02e0	8251388.585	716756.3391
1010	10/07/2019 02e0	8251404.599	716731.2036
1011	10/07/2019 02e0	8251370.629	716753.273
1012	10/07/2019 02e0	8251384.186	716770.6562
1013	10/07/2019 02e0	8251382.769	716756.9261
1014	10/07/2019 02e0	8251383.101	716756.9293
1015	10/07/2019 02e0	8251383.317	716757.4672
1016	10/07/2019 02e0	8251383.433	716756.9325
1017	10/07/2019 02e0	8251383.886	716755.8652
1018	10/07/2019 02e0	8251383.948	716755.1157
1019	10/07/2019 02e0	8251383.893	716755.1152
1020	10/07/2019 02e0	8251383.672	716755.1131
1021	10/07/2019 02e0	8251383.447	716755.4324
1022	10/07/2019 02e0	8251383.337	716755.4313
1023	10/07/2019 02e0	8251382.894	716755.427
1024	10/07/2019 02e0	8251382.558	716755.8525
1025	10/07/2019 02e0	8251382.336	716755.8503
1026	10/07/2019 02e0	8251382.222	716756.2779
1027	10/07/2019 02e0	8251382.004	716755.8471
1028	10/07/2019 02e0	8251381.787	716755.4164
1029	10/07/2019 02e0	8251382.012	716755.0971
1030	10/07/2019 02e0	8251382.012	716755.0971
1031	10/07/2019 02e0	8251382.233	716755.0992
1032	10/07/2019 02e0	8251382.009	716755.4185
1033	10/07/2019 02e0	8251382.23	716755.4207
1034	10/07/2019 02e0	8251382.226	716755.8493
1035	10/07/2019 02e0	8251382.226	716755.8493
1036	10/07/2019 02e0	8251382.004	716755.8471
1037	10/07/2019 02e0	8251382.226	716755.8493
1038	10/07/2019 02e0	8251382.226	716755.8493
1039	10/07/2019 02e0	8251382.341	716755.4217
1040	10/07/2019 02e0	8251382.341	716755.4217
1041	10/07/2019 02e0	8251382.344	716755.1003
1042	10/07/2019 02e0	8251382.344	716755.1003
1043	10/07/2019 02e0	8251382.344	716755.1003
1044	10/07/2019 02e0	8251382.344	716755.1003
1045	10/07/2019 02e0	8251382.233	716755.0992
1046	10/07/2019 02e0	8251382.233	716755.0992
1047	10/07/2019 02e0	8251382.233	716755.0992
1048	10/07/2019 02e0	8251382.012	716755.0971
1049	10/07/2019 02e0	8251382.012	716755.0971
1050	10/07/2019 02e0	8251381.793	716754.7735
1051	10/07/2019 02e0	8251381.793	716754.7735
1052	10/07/2019 02e0	8251381.793	716754.7735
1053	10/07/2019 02e0	8251381.793	716754.7735
1054	10/07/2019 02e0	8251381.793	716754.7735
1055	10/07/2019 02e0	8251381.793	716754.7735
1056	10/07/2019 02e0	8251381.793	716754.7735
1057	10/07/2019 02e0	8251381.793	716754.7735
1058	10/07/2019 02e0	8251381.799	716754.2377
1059	10/07/2019 02e0	8251381.688	716754.2367
1060	10/07/2019 02e0	8251381.688	716754.2367
1061	10/07/2019 02e0	8251381.688	716754.2367
1062	10/07/2019 02e0	8251381.582	716753.6999
1063	10/07/2019 02e0	8251381.582	716753.6999
1064	10/07/2019 02e0	8251381.361	716753.6977
1065	10/07/2019 02e0	8251381.143	716753.3742
1066	10/07/2019 02e0	8251381.143	716753.3742
1067	10/07/2019 02e0	8251381.14	716753.6956
1068	10/07/2019 02e0	8251381.14	716753.6956
1069	10/07/2019 02e0	8251381.135	716754.2314
1070	10/07/2019 02e0	8251381.129	716754.7671
1071	10/07/2019 02e0	8251381.129	716754.7671
1072	10/07/2019 02e0	8251381.016	716755.0875
1073	10/07/2019 02e0	8251376.36	716755.7928
1074	10/07/2019 02e0	8251376.076	716750.8607
1075	10/07/2019 02e0	8251366.73	716721.4091
1076	10/07/2019 02e0	8251361.806	716738.5072
1077	10/07/2019 02e0	8251346.589	716744.0402
1078	10/07/2019 02e0	8251349.622	716739.4615
1079	10/07/2019 02e0	8251360.514	716746.2102
1080	10/07/2019 02e0	8251360.363	716727.4559
1081	10/07/2019 02e0	8251390.578	716773.5038
1082	10/07/2019 02e0	8251356.099	716790.9604
1083	10/07/2019 02e0	8251349.721	716775.1465
1084	10/07/2019 02e0	8251380.672	716744.7969
1085	10/07/2019 02e0	8251366.392	716744.9809
1086	10/07/2019 02e0	8251360.439	716730.9929
1087	10/07/2019 02e0	8251382.818	716751.7829
1088	10/07/2019 02e0	8251382.123	716766.5642
1089	10/07/2019 02e0	8251408.469	716812.1464
1090	10/07/2019 02e0	8251437.991	716832.4696
1091	10/07/2019 02e0	8251432.818	716835.2059
1092	10/07/2019 02e0	8251433.142	716836.0663
1093	10/07/2019 02e0	8251433.817	716834.894
1094	10/07/2019 02e0	8251434.592	716834.9015
1095	10/07/2019 02e0	8251434.371	716834.8994
1096	10/07/2019 02e0	8251434.036	716835.2176
1097	10/07/2019 02e0	8251433.806	716836.0727
1098	10/07/2019 02e0	8251433.027	716836.4938
1099	10/07/2019 02e0	8251433.043	716834.8866
1100	10/07/2019 02e0	8251433.075	716831.5649
1101	10/07/2019 02e0	8251432.665	716828.1319
1102	10/07/2019 02e0	8251433.128	716825.9931
1103	10/07/2019 02e0	8251434.47	716824.613
1104	10/07/2019 02e0	8251435.926	716822.8053
1105	10/07/2019 02e0	8251436.825	716821.4209
1106	10/07/2019 02e0	8251437.059	716820.1372
1107	10/07/2019 02e0	8251436.505	716820.1319
1108	10/07/2019 02e0	8251436.284	716820.1297
1109	10/07/2019 02e0	8251435.786	716820.1249
1110	10/07/2019 02e0	8251435.957	716819.5908
1111	10/07/2019 02e0	8251436.512	716819.3818
1112	10/07/2019 02e0	8251436.623	716819.3829
1113	10/07/2019 02e0	8251436.844	716819.385
1114	10/07/2019 02e0	8251437.176	716819.3882
1115	10/07/2019 02e0	8251436.631	716818.5257
1116	10/07/2019 02e0	8251436.521	716818.5246
1117	10/07/2019 02e0	8251435.805	716818.0891
1118	10/07/2019 02e0	8251435.529	716818.0864
1119	10/07/2019 02e0	8251435.086	716818.0822
1120	10/07/2019 02e0	8251434.758	716817.6504
1121	10/07/2019 02e0	8251434.318	716817.4318
1122	10/07/2019 02e0	8251434.318	716817.4318
1123	10/07/2019 02e0	8251433.986	716817.4286
1124	10/07/2019 02e0	8251433.991	716816.8928
1125	10/07/2019 02e0	8251434.323	716816.896
1126	10/07/2019 02e0	8251434.544	716816.8982
1127	10/07/2019 02e0	8251434.765	716816.9003
1128	10/07/2019 02e0	8251434.539	716817.4339
1129	10/07/2019 02e0	8251434.207	716817.4307
1130	10/07/2019 02e0	8251434.537	716817.6482
1131	10/07/2019 02e0	8251434.758	716817.6504
1132	10/07/2019 02e0	8251433.758	716818.0694
1133	10/07/2019 02e0	8251432.102	716817.6248
1134	10/07/2019 02e0	8251429.991	716818.4617
1135	10/07/2019 02e0	8251428.784	716817.3785
1136	10/07/2019 02e0	8251429.331	716818.0267
1137	10/07/2019 02e0	8251429.544	716818.8861
1138	10/07/2019 02e0	8251430.645	716819.5396
1139	10/07/2019 02e0	8251431.623	716821.3708
1140	10/07/2019 02e0	8251433.165	716822.1357
1141	10/07/2019 02e0	8251434.266	716822.7893
1142	10/07/2019 02e0	8251434.709	716822.7936
1143	10/07/2019 02e0	8251435.766	716822.1608
1144	10/07/2019 02e0	8251436.486	716822.1677
1145	10/07/2019 02e0	8251437.039	716822.173
1146	10/07/2019 02e0	8251437.703	716822.1794
1147	10/07/2019 02e0	8251437.928	716821.753
1148	10/07/2019 02e0	8251438.153	716821.4336
1149	10/07/2019 02e0	8251438.153	716821.4336
1150	10/07/2019 02e0	8251438.153	716821.4336
1151	10/07/2019 02e0	8251438.153	716821.4336
1152	10/07/2019 02e0	8251419.803	716824.7932
1153	10/07/2019 02e0	8251448.085	716812.9565
1154	10/07/2019 02e0	8251436.662	716815.3112
1155	10/07/2019 02e0	8251418.043	716840.8503
1156	10/07/2019 02e0	8251378.518	716750.1341
1157	10/07/2019 02e0	8251379.068	716750.4609
1158	10/07/2019 02e0	8251375.573	716745.6051
1159	10/07/2019 02e0	8251378.1	716759.0243
1160	10/07/2019 02e0	8251373.455	716747.1921
1161	10/07/2019 02e0	8251372.866	716750.8298
1162	10/07/2019 02e0	8251379.356	716766.5376
1163	10/07/2019 02e0	8251370.601	716756.166
1164	10/07/2019 02e0	8251377.087	716760.7291
1165	10/07/2019 02e0	8251380.72	716762.8001
1166	10/07/2019 02e0	8251359.237	716740.9471
1167	10/07/2019 02e0	8251352.044	716758.0234
1168	10/07/2019 02e0	8251377.32	716759.5526
1169	10/07/2019 02e0	8251374.602	716788.9953
1170	10/07/2019 02e0	8251366.978	716776.0628
1171	10/07/2019 02e0	8251370.148	716803.2047
1172	10/07/2019 02e0	8251352.108	716791.5649
1173	10/07/2019 02e0	8251346.907	716802.9809
1174	10/07/2019 02e0	8251342.334	716795.1142
1175	10/07/2019 02e0	8251330.797	716797.8965
1176	10/07/2019 02e0	8251333.411	716790.742
1177	10/07/2019 02e0	8251384.168	716784.0509
1178	10/07/2019 02e0	8251409.399	716761.4688
1179	10/07/2019 02e0	8251409.308	716747.9658
1180	10/07/2019 02e0	8251398.457	716725.3578
1181	10/07/2019 02e0	8251408.942	716740.0325
1182	10/07/2019 02e0	8251372.72	716748.7924
1183	10/07/2019 02e0	8251378.988	716758.7114
1184	10/07/2019 02e0	8251381.79	716755.0949
1185	10/07/2019 02e0	8251394.646	716787.9024
1186	10/07/2019 02e0	8251392.708	716770.7382
1187	10/07/2019 02e0	8251407.691	716755.0228
1188	10/07/2019 02e0	8251418.633	716756.6283
1189	10/07/2019 02e0	8251419.609	716758.6738
1190	10/07/2019 02e0	8251410.257	716752.9043
1191	10/07/2019 02e0	8251402.83	716742.5455
1192	10/07/2019 02e0	8251380.186	716760.759
1193	10/07/2019 02e0	8251379.407	716761.1801
1194	10/07/2019 02e0	8251401.897	716735.9997
1195	10/07/2019 02e0	8251403.92	716744.2705
1196	10/07/2019 02e0	8251409.712	716752.0418
1197	10/07/2019 02e0	8251409.712	716752.0418
1198	10/07/2019 02e0	8251382.273	716750.9204
1199	10/07/2019 02e0	8251400.281	716731.3763
1200	10/07/2019 02e0	8251389.98	716743.7077
1201	10/07/2019 02e0	8251394.984	716741.2912
1202	10/07/2019 02e0	8251395.059	716733.4693
1203	10/07/2019 02e0	8251403.896	716735.2689
1204	10/07/2019 02e0	8251405.797	716733.2511
1205	10/07/2019 02e0	8251403.364	716744.5866
1206	10/07/2019 02e0	8251414.158	716750.0485
1207	10/07/2019 02e0	8251428.757	716762.7267
1208	10/07/2019 02e0	8251410.236	716755.0473
1209	10/07/2019 02e0	8251411.906	716753.9918
1210	10/07/2019 02e0	8251416.632	716746.0003
1211	10/07/2019 02e0	8251414.161	716749.7271
1212	10/07/2019 02e0	8251391.866	716766.2294
1213	10/07/2019 02e0	8251386.435	716755.4611
1214	10/07/2019 02e0	8251386.282	716771.4264
1215	10/07/2019 02e0	8251384.763	716768.197
1216	10/07/2019 02e0	8251414.282	716771.696
1217	10/07/2019 02e0	8251402.026	716757.1114
1218	10/07/2019 02e0	8251398.052	716778.9338
1219	10/07/2019 02e0	8251395.282	716767.7625
1220	10/07/2019 02e0	8251393.712	716769.8906
1221	10/07/2019 02e0	8251399.9	716771.0217
1222	10/07/2019 02e0	8251403.925	716766.7741
1223	10/07/2019 02e0	8251391.625	716768.2631
1224	10/07/2019 02e0	8251389.507	716769.8501
1225	10/07/2019 02e0	8251393.424	716765.3871
1226	10/07/2019 02e0	8251391.384	716770.2968
1227	10/07/2019 02e0	8251391.134	716761.7216
1228	10/07/2019 02e0	8251390.835	716769.8629
1229	10/07/2019 02e0	8251392.647	716765.5939
1230	10/07/2019 02e0	8251399.297	716764.5864
1231	10/07/2019 02e0	8251405.639	716749.645
1232	10/07/2019 02e0	8251401.661	716760.537
1233	10/07/2019 02e0	8251397.645	716763.8203
1234	10/07/2019 02e0	8251389.752	716778.8539
1235	10/07/2019 02e0	8251392.716	716769.881
1236	10/07/2019 02e0	8251396.6	716745.8075
1237	10/07/2019 02e0	8251394.428	716753.0734
1238	10/07/2019 02e0	8251389.486	716748.9538
1239	10/07/2019 02e0	8251389.969	716779.2846
1240	10/07/2019 02e0	8251393.452	716762.3869
1241	10/07/2019 02e0	8251390.724	716769.8618
1242	10/07/2019 02e0	8251400.21	716761.809
1243	10/07/2019 02e0	8251401.099	716761.3889
1244	10/07/2019 02e0	8251392.757	716765.595
1245	10/07/2019 02e0	8251390.655	716765.5748
1246	10/07/2019 02e0	8251401.058	716765.6749
1247	10/07/2019 02e0	8251386.851	716781.2906
1248	10/07/2019 02e0	8251393.673	716773.9623
1249	10/07/2019 02e0	8251383.439	716756.2896
1250	10/07/2019 02e0	8251377.933	716753.3433
1251	10/07/2019 02e0	8251415.482	716761.956
1252	10/07/2019 02e0	8251287.195	716670.7074
1253	10/07/2019 02e0	8251410.754	716735.7635
1254	10/07/2019 02e0	8251386.816	716773.4676
1255	10/07/2019 02e0	8251390.227	716775.5365
1256	10/07/2019 02e0	8251396.35	716760.2716
1257	10/07/2019 02e0	8251394.333	716762.9312
1258	10/07/2019 02e0	8251399.241	716758.9064
1259	10/07/2019 02e0	8251395.945	716756.41
1260	10/07/2019 02e0	8251395.995	716774.1989
1261	10/07/2019 02e0	8251397.076	716776.8883
1262	10/07/2019 02e0	8251396.466	716759.7369
1263	10/07/2019 02e0	8251396.98	716763.8139
1264	10/07/2019 02e0	8251396.648	716763.8107
1265	10/07/2019 02e0	8251392.364	716772.0208
1266	10/07/2019 02e0	8251397.267	716757.0656
1267	10/07/2019 02e0	8251399.55	716761.374
1268	10/07/2019 02e0	8251395.956	716755.2313
1269	10/07/2019 02e0	8251398.09	716763.5031
1270	10/07/2019 02e0	8251395.871	716764.1247
1271	10/07/2019 02e0	8251398.49	716756.4345
1272	10/07/2019 02e0	8251394.511	716767.4336
1273	10/07/2019 02e0	8251389.8	716773.925
1274	10/07/2019 02e0	8251397.637	716764.5704
1275	10/07/2019 02e0	8251397.531	716764.1407
1276	10/07/2019 02e0	8251396.631	716765.6323
1277	10/07/2019 02e0	8251393.692	716760.4603
1278	10/07/2019 02e0	8251395.248	716765.619
1279	10/07/2019 02e0	8251397.874	716762.9653
1280	10/07/2019 02e0	8251396.447	716761.7728
1281	10/07/2019 02e0	8251399.985	716762.1283
1282	10/07/2019 02e0	8251397.399	716766.2826
1283	10/07/2019 02e0	8251388.708	716772.3071
1284	10/07/2019 02e0	8251387.383	716771.9728
1285	10/07/2019 02e0	8251419.546	716742.2777
1286	10/07/2019 02e0	8251431.236	716723.6373
1287	10/07/2019 02e0	8251400.905	716747.0276
1288	10/07/2019 02e0	8251387.298	716780.8663
1289	10/07/2019 02e0	8251397.479	716780.9643
1290	10/07/2019 02e0	8251403.351	716768.9118
1291	10/07/2019 02e0	8251381.353	716789.0603
1292	10/07/2019 02e0	8251374.725	716787.7106
1293	10/07/2019 02e0	8251379.098	716793.325
1294	10/07/2019 02e0	8251371.624	716787.8951
1295	10/07/2019 02e0	8251388.016	716763.7276
1296	10/07/2019 02e0	8251385.104	716767.343
1297	10/07/2019 02e0	8251385.855	716769.8149
1298	10/07/2019 02e0	8251383.018	716765.5012
1299	10/07/2019 02e0	8251379.464	716778.3262
1300	10/07/2019 02e0	8251385.724	716760.3836
1301	10/07/2019 02e0	8251377.233	716745.621
1302	10/07/2019 02e0	8251390.101	716765.5694
1303	10/07/2019 02e0	8251397.905	716759.7508
1304	10/07/2019 02e0	8251388.23	716764.4798
1305	10/07/2019 02e0	8251409.926	716764.26
1306	10/07/2019 02e0	8251407.466	716755.3421
1307	10/07/2019 02e0	8251411.523	716759.3461
1308	10/07/2019 02e0	8251419.685	716762.3179
1309	10/07/2019 02e0	8251412.318	716757.2105
1310	10/07/2019 02e0	8251408.777	716757.1764
1311	10/07/2019 02e0	8251412.494	716750.4611
1312	10/07/2019 02e0	8251415.59	716750.8124
1313	10/07/2019 02e0	8251401.916	716733.9639
1314	10/07/2019 02e0	8251409.122	716744.3206
1315	10/07/2019 02e0	8251402.203	716773.1871
1316	10/07/2019 02e0	8251396.756	716775.5993
1317	10/07/2019 02e0	8251395.234	716767.0119
1318	10/07/2019 02e0	8251394.767	716763.7926
1319	10/07/2019 02e0	8251395.442	716774.1936
1320	10/07/2019 02e0	8251398.389	716801.4405
1321	10/07/2019 02e0	8251370.87	716785.7446
1322	10/07/2019 02e0	8251380.364	716799.7668
1323	10/07/2019 02e0	8251438.055	716831.6129
1324	10/07/2019 02e0	8251436.047	716821.7348
1325	10/07/2019 02e0	8251435.627	716819.3733
1326	10/07/2019 02e0	8251402.29	716764.1865
1327	10/07/2019 02e0	8251398.602	716767.7945
1328	10/07/2019 02e0	8251393.519	716778.4615
1329	10/07/2019 02e0	8251381.407	716771.9153
1330	10/07/2019 02e0	8251383.842	716766.1521
1331	10/07/2019 02e0	8251401.593	716744.5696
1332	10/07/2019 02e0	8251384.284	716771.943
1333	10/07/2019 02e0	8251411.279	716819.1388
1334	10/07/2019 02e0	8251408.854	716749.1402
1335	10/07/2019 02e0	8251394.917	716759.722
1336	10/07/2019 02e0	8251412.874	716757.0015
1337	10/07/2019 02e0	8251410.257	716752.9043
1338	10/07/2019 02e0	8251409.258	716753.2161
1339	10/07/2019 02e0	8251410.578	716753.979
1340	10/07/2019 02e0	8251410.028	716753.6522
1341	10/07/2019 02e0	8251409.807	716753.6501
1342	10/07/2019 02e0	8251409.688	716754.5062
1343	10/07/2019 02e0	8251409.466	716754.5041
1344	10/07/2019 02e0	8251408.802	716754.4977
1345	10/07/2019 02e0	8251408.002	716757.169
1346	10/07/2019 02e0	8251407.305	716760.5914
1347	10/07/2019 02e0	8251406.854	716761.4443
1348	10/07/2019 02e0	8251405.848	716762.5062
1349	10/07/2019 02e0	8251404.949	716763.8906
1350	10/07/2019 02e0	8251403.396	716764.1972
1351	10/07/2019 02e0	8251401.611	716765.6802
1352	10/07/2019 02e0	8251400.494	716766.7411
1353	10/07/2019 02e0	8251400.715	716766.7432
1354	10/07/2019 02e0	8251400.166	716766.3093
1355	10/07/2019 02e0	8251399.834	716766.3061
1356	10/07/2019 02e0	8251399.951	716765.6642
1357	10/07/2019 02e0	8251399.73	716765.6621
1358	10/07/2019 02e0	8251399.732	716765.4478
1359	10/07/2019 02e0	8251401.068	716764.6034
1360	10/07/2019 02e0	8251402.286	716764.6151
1361	10/07/2019 02e0	8251401.396	716765.0352
1362	10/07/2019 02e0	8251401.285	716765.0341
1363	10/07/2019 02e0	8251401.281	716765.4627
1364	10/07/2019 02e0	8251402.29	716764.1865
1365	10/07/2019 02e0	8251402.957	716763.8715
1366	10/07/2019 02e0	8251401.4	716764.6066
1367	10/07/2019 02e0	8251398.981	716762.9759
1368	10/07/2019 02e0	8251396.325	716762.9503
1369	10/07/2019 02e0	8251395.55	716762.9429
1370	10/07/2019 02e0	8251395.324	716763.4765
1371	10/07/2019 02e0	8251395.102	716763.4744
1372	10/07/2019 02e0	8251395.265	716763.7974
1373	10/07/2019 02e0	8251395.542	716763.8001
1374	10/07/2019 02e0	8251395.763	716763.8022
1375	10/07/2019 02e0	8251395.265	716763.7974
1376	10/07/2019 02e0	8251394.878	716763.7937
1377	10/07/2019 02e0	8251394.878	716763.7937
1378	10/07/2019 02e0	8251395.867	716764.5533
1379	10/07/2019 02e0	8251395.867	716764.5533
1380	10/07/2019 02e0	8251395.867	716764.5533
1381	10/07/2019 02e0	8251396.309	716764.5576
1382	10/07/2019 02e0	8251396.309	716764.5576
1383	10/07/2019 02e0	8251395.867	716764.5533
1384	10/07/2019 02e0	8251395.53	716764.9787
1385	10/07/2019 02e0	8251395.53	716764.9787
1386	10/07/2019 02e0	8251395.53	716764.9787
1387	10/07/2019 02e0	8251395.752	716764.9809
1388	10/07/2019 02e0	8251395.752	716764.9809
1389	10/07/2019 02e0	8251395.862	716764.9819
1390	10/07/2019 02e0	8251401.259	716767.82
1391	10/07/2019 02e0	8251397.234	716760.4944
1392	10/07/2019 02e0	8251398.996	716761.3687
1393	10/07/2019 02e0	8251401.961	716763.8619
1394	10/07/2019 02e0	8251401.917	716756.8961
1395	10/07/2019 02e0	8251395.55	716762.9429
1396	10/07/2019 02e0	8251399.73	716765.6621
1397	10/07/2019 02e0	8251400.546	716761.3836
1398	10/07/2019 02e0	8251392.475	716760.4486
1399	10/07/2019 02e0	8251391.056	716769.865
1400	10/07/2019 02e0	8251390.348	716762.8928
1401	10/07/2019 02e0	8251393.411	716766.6729
1402	10/07/2019 02e0	8251395.689	716771.517
1403	10/07/2019 02e0	8251408.589	716753.6384
1404	10/07/2019 02e0	8251408.797	716755.0334
1405	10/07/2019 02e0	8251419.384	716759.1002
1406	10/07/2019 02e0	8251399.082	716729.4359
1407	10/07/2019 02e0	8251372.561	716748.0407
1408	10/07/2019 02e0	8251393.388	716769.0302
1409	10/07/2019 02e0	8251381.121	716801.5958
1410	10/07/2019 02e0	8251402.376	716766.7592
1411	10/07/2019 02e0	8251416.023	716843.7241
1412	10/07/2019 02e0	8251418.802	716842.465
1413	10/07/2019 02e0	8251376.448	716792.6565
1414	10/07/2019 02e0	8251377.448	716792.2375
1415	10/07/2019 02e0	8251370.728	716788.958
1416	10/07/2019 02e0	8251402.375	716738.0404
1417	10/07/2019 02e0	8251389.954	716803.824
1418	10/07/2019 02e0	8251392.475	716760.4486
1419	10/07/2019 02e0	8251385.566	716776.7775
1420	10/07/2019 02e0	8251394.906	716760.9007
1421	10/07/2019 02e0	8251397.359	716724.49
1422	10/07/2019 02e0	8251380.99	716792.2716
1423	10/07/2019 02e0	8251427.754	716843.8371
1424	10/07/2019 02e0	8251403.827	716799.9927
1425	10/07/2019 02e0	8251375.485	716754.7128
1426	10/07/2019 02e0	8251408.684	716835.8308
1427	10/07/2019 02e0	8251381.621	716761.2014
1428	10/07/2019 02e0	8251395.23	716767.4405
1429	10/07/2019 02e0	8251370.45	716743.0911
1430	10/07/2019 02e0	8251336.312	716753.7999
1431	10/07/2019 02e0	8251411.83	716842.3978
1432	10/07/2019 02e0	8251436.916	716834.9239
1433	10/07/2019 02e0	8251420.125	716843.0135
1434	10/07/2019 02e0	8251375.962	716739.715
1435	10/07/2019 02e0	8251404.219	716759.2757
1436	10/07/2019 02e0	8251400.569	716758.9191
1437	10/07/2019 02e0	8251379.976	716759.5782
1438	10/07/2019 02e0	8251367.192	716730.8435
1439	10/07/2019 02e0	8251404.865	716749.6376
1440	10/07/2019 02e0	8251406.121	716757.1509
1441	10/07/2019 02e0	8251415.922	716750.8156
1442	10/07/2019 02e0	8251410.056	716750.7592
1443	10/07/2019 02e0	8251370.355	716735.6962
1444	10/07/2019 02e0	8251395.535	716764.5501
1445	10/07/2019 02e0	8251383.551	716767.6496
1446	10/07/2019 02e0	8251402.073	716798.1541
1447	10/07/2019 02e0	8251438.022	716829.2551
1448	10/07/2019 02e0	8251442.201	716837.8681
1449	10/07/2019 02e0	8251404.39	716798.9265
1450	10/07/2019 02e0	8251369.365	716723.5776
1451	10/07/2019 02e0	8251399.808	716734.5866
1452	10/07/2019 02e0	8251410.502	716761.9081
1453	10/07/2019 02e0	8251356.103	716744.5604
1454	10/07/2019 02e0	8251393.376	716770.316
1455	10/07/2019 02e0	8251374.395	716741.5217
1456	10/07/2019 02e0	8251372.328	716737.7512
1457	10/07/2019 02e0	8251376.129	716756.8622
1458	10/07/2019 02e0	8251383.958	716771.4041
1459	10/07/2019 02e0	8251393.738	716790.2512
1460	10/07/2019 02e0	8251394.419	716799.9021
1461	10/07/2019 02e0	8251371.454	716748.0301
1462	10/07/2019 02e0	8251366.185	716743.4787
1463	10/07/2019 02e0	8251350.799	716766.5842
1464	10/07/2019 02e0	8251373.485	716743.9776
1465	10/07/2019 02e0	8251409.237	716743.893
1466	10/07/2019 02e0	8251394.122	716750.2843
1467	10/07/2019 02e0	8251400.185	716741.3413
1468	10/07/2019 02e0	8251403.691	716733.5523
1469	10/07/2019 02e0	8251406.908	716732.8332
1470	10/07/2019 02e0	8251405.23	716734.6388
1471	10/07/2019 02e0	8251407.003	716734.4415
1472	10/07/2019 02e0	8251401.726	716730.7473
1473	10/07/2019 02e0	8251407.233	716745.0525
1474	10/07/2019 02e0	8251402.917	716733.5449
1475	10/07/2019 02e0	8251392.206	716742.4432
1476	10/07/2019 02e0	8251392.857	716743.7354
1477	10/07/2019 02e0	8251383.958	716748.3648
1478	10/07/2019 02e0	8251379.732	716750.4673
1479	10/07/2019 02e0	8251382.653	716768.9268
1480	10/07/2019 02e0	8251375.398	716740.7812
1481	10/07/2019 02e0	8251373.288	716741.511
1482	10/07/2019 02e0	8251379.223	716734.3884
1483	10/07/2019 02e0	8251367.205	716752.4899
1484	10/07/2019 02e0	8251385.502	716748.9154
1485	10/07/2019 02e0	8251391.283	716746.2921
1486	10/07/2019 02e0	8251409.253	716742.1787
1487	10/07/2019 02e0	8251402.875	716737.8309
1488	10/07/2019 02e0	8251396.719	716733.4852
1489	10/07/2019 02e0	8251412.198	716746.7077
1490	10/07/2019 02e0	8251414.264	716739.0121
1491	10/07/2019 02e0	8251410.714	716739.8352
1492	10/07/2019 02e0	8251417.869	716755.4422
1493	10/07/2019 02e0	8251416.601	716749.2148
1494	10/07/2019 02e0	8251448.392	716758.0935
1495	10/07/2019 02e0	8251390.281	716769.8575
1496	10/07/2019 02e0	8251399.443	716772.4104
1497	10/07/2019 02e0	8251400.131	716769.9524
1498	10/07/2019 02e0	8251390.392	716769.8586
1499	10/07/2019 02e0	8251382.779	716767.3207
1500	10/07/2019 02e0	8251395.76	716775.5898
1501	10/07/2019 02e0	8251388.614	716782.0577
1502	10/07/2019 02e0	8251391.236	716774.1531
1503	10/07/2019 02e0	8251393.08	716778.0286
1504	10/07/2019 02e0	8251389.467	716773.9218
1505	10/07/2019 02e0	8251390.655	716765.5748
1506	10/07/2019 02e0	8251399.235	716771.0153
1507	10/07/2019 02e0	8251401.309	716774.0358
1508	10/07/2019 02e0	8251392.654	716776.31
1509	10/07/2019 02e0	8251392.322	716776.3068
1510	10/07/2019 02e0	8251382.47	716787.9995
1511	10/07/2019 02e0	8251372.128	716781.4704
1512	10/07/2019 02e0	8251373.104	716783.6229
1513	10/07/2019 02e0	8251371.637	716775.036
1514	10/07/2019 02e0	8251373.077	716786.4088
1515	10/07/2019 02e0	8251379.471	716748.8574
1516	10/07/2019 02e0	8251372.636	716740.2188
1517	10/07/2019 02e0	8251377.49	716741.8729
1518	10/07/2019 02e0	8251399.436	716773.1605
1519	10/07/2019 02e0	8251375.091	716749.6725
1520	10/07/2019 02e0	8251356.63	716758.8177
1521	10/07/2019 02e0	8251351.48	716753.4101
1522	10/07/2019 02e0	8251410.285	716761.4773
1523	10/07/2019 02e0	8251406.695	716755.0132
1524	10/07/2019 02e0	8251399.795	716758.9117
1525	10/07/2019 02e0	8251397.724	716755.5698
1526	10/07/2019 02e0	8251395.918	716759.1958
1527	10/07/2019 02e0	8251398.18	716765.6472
1528	10/07/2019 02e0	8251378.413	716783.9955
1529	10/07/2019 02e0	8251397.382	716779.5703
1530	10/07/2019 02e0	8251401.931	716784.2219
1531	10/07/2019 02e0	8251398.098	716774.2192
1532	10/07/2019 02e0	8251399.266	716767.8008
1533	10/07/2019 02e0	8251394.654	716775.5791
1534	10/07/2019 02e0	8251400.448	716771.5628
1535	10/07/2019 02e0	8251346.249	716756.3602
1536	10/07/2019 02e0	8251378.396	716762.7778
1537	10/07/2019 02e0	8251383.257	716763.6818
1538	10/07/2019 02e0	8251390.451	716763.7511
1539	10/07/2019 02e0	8251378.056	716763.6318
1540	10/07/2019 02e0	8251385.649	716768.2056
1541	10/07/2019 02e0	8251383.254	716764.0033
1542	10/07/2019 02e0	8251377.454	716768.6625
1543	10/07/2019 02e0	8251375.454	716757.9273
1544	10/07/2019 02e0	8251380.72	716762.8001
1545	10/07/2019 02e0	8251386.369	716762.3187
1546	10/07/2019 02e0	8251375.427	716760.7132
1547	10/07/2019 02e0	8251386.027	716763.387
1548	10/07/2019 02e0	8251388.882	716754.3059
1549	10/07/2019 02e0	8251392.851	716778.8837
1550	10/07/2019 02e0	8251398.448	716783.8669
1551	10/07/2019 02e0	8251392.51	716791.3109
1552	10/07/2019 02e0	8251376.045	716811.5127
1553	10/07/2019 02e0	8251378.674	716814.3242
1554	10/07/2019 02e0	8251381.011	716813.0608
1555	10/07/2019 02e0	8251385.548	716813.1045
1556	10/07/2019 02e0	8251381.129	716812.3118
1557	10/07/2019 02e0	8251386.621	716805.185
1558	10/07/2019 02e0	8251393.053	716803.8538
1559	10/07/2019 02e0	8251409.779	716813.9807
1560	10/07/2019 02e0	8251403.172	716810.488
1561	10/07/2019 02e0	8251402.169	716811.2285
1562	10/07/2019 02e0	8251391.005	716775.2225
1563	10/07/2019 02e0	8251395.235	716795.6236
1564	10/07/2019 02e0	8251383.14	716810.2951
1565	10/07/2019 02e0	8251383.854	716805.1584
1566	10/07/2019 02e0	8251383.164	716807.8307
1567	10/07/2019 02e0	8251388.089	716807.8781
1568	10/07/2019 02e0	8251385.88	716813.1077
1569	10/07/2019 02e0	8251359.962	716803.5352
1570	10/07/2019 02e0	8251371.338	716806.1094
1571	10/07/2019 02e0	8251369.24	716817.0195
1572	10/07/2019 02e0	8251365.303	716812.1594
1573	10/07/2019 02e0	8251385.313	716803.0292
1574	10/07/2019 02e0	8251387.231	716787.831
1575	10/07/2019 02e0	8251389.741	716780.0325
1576	10/07/2019 02e0	8251382.729	716795.5032
1577	10/07/2019 02e0	8251378.102	716793.3154
1578	10/07/2019 02e0	8251389.116	716787.4205
1579	10/07/2019 02e0	8251388.951	716793.0984
1580	10/07/2019 02e0	8251385.527	716780.8492
1581	10/07/2019 02e0	8251388.053	716782.9096
1582	10/07/2019 02e0	8251366.274	716791.7013
1583	10/07/2019 02e0	8251379.713	716786.9014
1584	10/07/2019 02e0	8251382.484	716786.4994
1585	10/07/2019 02e0	8251391.223	716787.0122
1586	10/07/2019 02e0	8251383.01	716789.3978
1587	10/07/2019 02e0	8251387.553	716777.3325
1588	10/07/2019 02e0	8251401.197	716774.249
1589	10/07/2019 02e0	8251391.911	716773.088
1590	10/07/2019 02e0	8251398.571	716771.0089
1591	10/07/2019 02e0	8251393.571	716773.104
1592	10/07/2019 02e0	8251393.692	716772.0336
1593	10/07/2019 02e0	8251394.471	716771.5053
1594	10/07/2019 02e0	8251400.352	716758.4884
1595	10/07/2019 02e0	8251395.406	716754.9045
1596	10/07/2019 02e0	8251392.513	716779.5234
1597	10/07/2019 02e0	8251383.829	716784.7978
1598	10/07/2019 02e0	8251395.217	716768.8335
1599	10/07/2019 02e0	8251388.32	716766.6239
1600	10/07/2019 02e0	8251386.696	716785.897
1601	10/07/2019 02e0	8251393.575	716784.1415
1602	10/07/2019 02e0	8251393.804	716783.3936
1603	10/07/2019 02e0	8251390.219	716787.8598
1604	10/07/2019 02e0	8251367.781	716796.2165
1605	10/07/2019 02e0	8251390.237	716785.9311
1606	10/07/2019 02e0	8251384.683	716788.0208
1607	10/07/2019 02e0	8251388.539	716789.8796
1608	10/07/2019 02e0	8251408.115	716848.8988
1609	10/07/2019 02e0	8251433.281	716838.8538
1610	10/07/2019 02e0	8251431.8	716825.9803
1611	10/07/2019 02e0	8251425.517	716823.348
1612	10/07/2019 02e0	8251422.774	716820.8569
1613	10/07/2019 02e0	8251431.284	716822.1176
1614	10/07/2019 02e0	8251425.134	716840.0613
1615	10/07/2019 02e0	8251406.455	716848.8828
1616	10/07/2019 02e0	8251387.534	716813.7666
1617	10/07/2019 02e0	8251367.073	716800.7104
1618	10/07/2019 02e0	8251348.496	716775.8849
1619	10/07/2019 02e0	8251372.745	716797.8717
1620	10/07/2019 02e0	8251406.04	716765.5085
1621	10/07/2019 02e0	8251396.74	716731.3422
1622	10/07/2019 02e0	8251404.478	716743.8472
1623	10/07/2019 02e0	8251394.878	716763.7937
1624	10/07/2019 02e0	8251386.096	716773.4607
1625	10/07/2019 02e0	8251372.124	716781.899
1626	10/07/2019 02e0	8251389.646	716778.4242
1627	10/07/2019 02e0	8251384.819	716773.877
1628	10/07/2019 02e0	8251366.937	716780.3488
1629	10/07/2019 02e0	8251395.214	716774.8344
1630	10/07/2019 02e0	8251396.749	716776.3494
1631	10/07/2019 02e0	8251392.538	716776.8447
1632	10/07/2019 02e0	8251387.563	716776.261
1633	10/07/2019 02e0	8251389.44	716776.8148
1634	10/07/2019 02e0	8251395.794	716772.0538
1635	10/07/2019 02e0	8251401.04	716767.4964
1636	10/07/2019 02e0	8251389.198	716767.3825
1637	10/07/2019 02e0	8251398.237	716759.754
1638	10/07/2019 02e0	8251393.764	716764.5331
1639	10/07/2019 02e0	8251407.567	716767.8808
1640	10/07/2019 02e0	8251393.135	716772.3497
1641	10/07/2019 02e0	8251401.881	716772.1124
1642	10/07/2019 02e0	8251397.524	716776.3568
1643	10/07/2019 02e0	8251396.737	716777.6352
1644	10/07/2019 02e0	8251396.581	716770.7755
1645	10/07/2019 02e0	8251407.451	716756.9493
1646	10/07/2019 02e0	8251414.251	716751.8711
1647	10/07/2019 02e0	8251388.797	716751.6261
1648	10/07/2019 02e0	8251397.312	716752.351
1649	10/07/2019 02e0	8251403.776	716759.2715
1650	10/07/2019 02e0	8251400.372	716756.4526
1651	10/07/2019 02e0	8251399.992	716761.3783
1652	10/07/2019 02e0	8251395.206	716769.905
1653	10/07/2019 02e0	8251396.87	716763.8129
1654	10/07/2019 02e0	8251400.376	716756.024
1655	10/07/2019 02e0	8251396.507	716755.5581
1656	10/07/2019 02e0	8251424.021	716748.7504
1657	10/07/2019 02e0	8251388.736	716769.414
1658	10/07/2019 02e0	8251386.941	716771.9686
1659	10/07/2019 02e0	8251392.874	716753.4871
1660	10/07/2019 02e0	8251379.158	716741.1389
1661	10/07/2019 02e0	8251366.843	716709.6226
1662	10/07/2019 02e0	8251366.785	716715.623
1663	10/07/2019 02e0	8251392.572	716635.3943
1664	10/07/2019 02e0	8251393.609	716665.6233
1665	10/07/2019 02e0	8251395.198	716770.7622
1666	10/07/2019 02e0	8251395.567	716795.6268
1667	10/07/2019 02e0	8251396.236	716806.6706
1668	10/07/2019 02e0	8251395.215	716797.7666
1669	10/07/2019 02e0	8251397.124	716806.3577
1670	10/07/2019 02e0	8251405.07	716808.7917
1671	10/07/2019 02e0	8251386.624	716793.3975
1672	10/07/2019 02e0	8251381.675	716744.0564
1673	10/07/2019 02e0	8251384.65	716756.9442
1674	10/07/2019 02e0	8251375.658	716748.2849
1675	10/07/2019 02e0	8251398.236	716725.3557
1676	10/07/2019 02e0	8251400.876	716727.0957
1677	10/07/2019 02e0	8251402.73	716729.8997
1678	10/07/2019 02e0	8251382.083	716747.7038
1679	10/07/2019 02e0	8251358.285	716736.3301
1680	10/07/2019 02e0	8251359.288	716735.5896
1681	10/07/2019 02e0	8251354.028	716741.6471
1682	10/07/2019 02e0	8251359.806	716739.3452
1683	10/07/2019 02e0	8251356.079	716735.5587
1684	10/07/2019 02e0	8251367.474	716747.5631
1685	10/07/2019 02e0	8251397.794	716748.2836
1686	10/07/2019 02e0	8251408.89	716745.3899
1687	10/07/2019 02e0	8251388.172	716782.0534
1688	10/07/2019 02e0	8251382.654	716803.3251
1689	10/07/2019 02e0	8251404.399	716751.9906
1690	10/07/2019 02e0	8251391.345	716739.8631
1691	10/07/2019 02e0	8251386.399	716741.9587
1692	10/07/2019 02e0	8251386.213	716744.1001
1693	10/07/2019 02e0	8251386.565	716741.9603
1694	10/07/2019 02e0	8251388.9	716740.9112
1695	10/07/2019 02e0	8251413.183	716759.362
1696	10/07/2019 02e0	8251412.166	716750.0293
1697	10/07/2019 02e0	8251412.854	716759.0374
1698	10/07/2019 02e0	8251407.333	716757.6983
1699	10/07/2019 02e0	8251440.95	716795.3136
1700	10/07/2019 02e0	8251395.462	716772.0506
1701	10/07/2019 02e0	8251396.977	716764.1354
1702	10/07/2019 02e0	8251378.726	716751.5292
1703	10/07/2019 02e0	8251388.298	716768.9812
1704	10/07/2019 02e0	8251374.188	716785.9909
1705	10/07/2019 02e0	8251403.897	716821.4253
1706	10/07/2019 02e0	8251403.49	716777.4859
1707	10/07/2019 02e0	8251400.121	716771.0239
1708	10/07/2019 02e0	8251407.505	716739.8043
1709	10/07/2019 02e0	8251409.165	716739.8203
1710	10/07/2019 02e0	8251407.482	716742.1616
1711	10/07/2019 02e0	8251407.249	716743.4453
1712	10/07/2019 02e0	8251407.22	716746.4455
1713	10/07/2019 02e0	8251406.978	716748.5863
1714	10/07/2019 02e0	8251405.428	716748.5714
1715	10/07/2019 02e0	8251402.759	716749.9388
1716	10/07/2019 02e0	8251402.494	716754.437
1717	10/07/2019 02e0	8251395.589	716758.8712
1718	10/07/2019 02e0	8251391.471	716761.2962
1719	10/07/2019 02e0	8251386.364	716762.8545
1720	10/07/2019 02e0	8251381.929	716763.6691
1721	10/07/2019 02e0	8251381.486	716763.6648
1722	10/07/2019 02e0	8251381.59	716764.4159
1723	10/07/2019 02e0	8251385.913	716763.7074
1724	10/07/2019 02e0	8251388.05	716760.1917
1725	10/07/2019 02e0	8251388.732	716758.3766
1726	10/07/2019 02e0	8251386.542	716755.8908
1727	10/07/2019 02e0	8251383.096	716757.465
1728	10/07/2019 02e0	8251369.745	716799.1287
1729	10/07/2019 02e0	8251362.992	716804.9575
1730	10/07/2019 02e0	8251396.631	716800.1377
1731	10/07/2019 02e0	8251430.269	716847.0761
1732	10/07/2019 02e0	8251396.65	716798.1019
1733	10/07/2019 02e0	8251403.288	716752.4086
1734	10/07/2019 02e0	8251404.648	716743.4202
1735	10/07/2019 02e0	8251380.357	716777.4775
1736	10/07/2019 02e0	8251396.767	716785.9939
1737	10/07/2019 02e0	8251406.259	716765.725
1738	10/07/2019 02e0	8251396.031	716735.9433
1739	10/07/2019 02e0	8251396.553	716739.2703
1740	10/07/2019 02e0	8251409.176	716819.1186
1741	10/07/2019 02e0	8251395.38	716780.6226
1742	10/07/2019 02e0	8251390.938	716759.1479
1743	10/07/2019 02e0	8251393.138	716772.0282
1744	10/07/2019 02e0	8251395.1	716729.1833
1745	10/07/2019 02e0	8251379.722	716808.9763
1746	10/07/2019 02e0	8251428.771	716841.7037
1747	10/07/2019 02e0	8251379.93	716752.9338
1748	10/07/2019 02e0	8251404.684	716756.9227
1749	10/07/2019 02e0	8251395.632	716777.4102
1750	10/07/2019 02e0	8251404.297	716751.1324
1751	10/07/2019 02e0	8251417.364	716761.9741
1752	10/07/2019 02e0	8251418.949	716746.7727
1753	10/07/2019 02e0	8251414.791	716753.2694
1754	10/07/2019 02e0	8251404.61	716718.5588
1755	10/07/2019 02e0	8251396.759	716775.2779
1756	10/07/2019 02e0	8251414.625	716770.5205
1757	10/07/2019 02e0	8251405.866	716749.1114
1758	10/07/2019 02e0	8251399	716738.0079
1759	10/07/2019 02e0	8251363.526	716749.5612
1760	10/07/2019 02e0	8251396.29	716778.0595
1761	10/07/2019 02e0	8251408.618	716773.6775
1762	10/07/2019 02e0	8251404.165	716741.8082
1763	10/07/2019 02e0	8251409.371	716741.4297
1764	10/07/2019 02e0	8251403.11	716736.4401
1765	10/07/2019 02e0	8251380.19	716760.3304
1766	10/07/2019 02e0	8251405.343	716745.8916
1767	10/07/2019 02e0	8251402.257	716750.3626
1768	10/07/2019 02e0	8251411.657	716768.4559
1769	10/07/2019 02e0	8251409.752	716759.329
1770	10/07/2019 02e0	8251423.392	716756.6741
1771	10/07/2019 02e0	8251415.97	716757.2457
1772	10/07/2019 02e0	8251413.463	716753.2566
1773	10/07/2019 02e0	8251406.952	716739.799
1774	10/07/2019 02e0	8251405.019	716733.5651
1775	10/07/2019 02e0	8251406.901	716733.5832
1776	10/07/2019 02e0	8251370.371	716734.0889
1777	10/07/2019 02e0	8251383.775	716767.3303
1778	10/07/2019 02e0	8251380.575	716777.9082
1779	10/07/2019 02e0	8251399.86	716798.1328
1780	10/07/2019 02e0	8251389.967	716779.4989
1781	10/07/2019 02e0	8251380.479	716753.3678
1782	10/07/2019 02e0	8251393.658	716775.5695
1783	10/07/2019 02e0	8251405.409	716796.5788
1784	10/07/2019 02e0	8251416.969	716848.9841
1785	10/07/2019 02e0	8251432.806	716836.4917
1786	10/07/2019 02e0	8251419.767	716828.5435
1787	10/07/2019 02e0	8251437.916	716823.0388
1788	10/07/2019 02e0	8251442.628	716822.2268
1789	10/07/2019 02e0	8251437.939	716820.6815
1790	10/07/2019 02e0	8251426.801	716804.9289
1791	10/07/2019 02e0	8251410.852	716800.2746
1792	10/07/2019 02e0	8251430.197	716797.0318
1793	10/07/2019 02e0	8251434.099	716805.6421
1794	10/07/2019 02e0	8251440.575	716799.8107
1795	10/07/2019 02e0	8251433.884	716804.9971
1796	10/07/2019 02e0	8251437.208	716804.6004
1797	10/07/2019 02e0	8251433.355	716802.4201
1798	10/07/2019 02e0	8251454.224	716807.6576
1799	10/07/2019 02e0	8251432.263	716800.9094
1800	10/07/2019 02e0	8251432.263	716800.9094
1801	10/07/2019 02e0	8251434.054	716810.3567
1802	10/07/2019 02e0	8251432.454	716838.5243
1803	10/07/2019 02e0	8251382.19	716759.5995
1804	10/07/2019 02e0	8251406.661	716758.5491
1805	10/07/2019 02e0	8251411.744	716759.3482
1806	10/07/2019 02e0	8251410.848	716760.4112
1807	10/07/2019 02e0	8251410.514	716760.6223
1808	10/07/2019 02e0	8251414.912	716763.6651
1809	10/07/2019 02e0	8251415.269	716761.0967
1810	10/07/2019 02e0	8251423.902	716761.1798
1811	10/07/2019 02e0	8251415.268	716749.7377
1812	10/07/2019 02e0	8251405.899	716757.1487
1813	10/07/2019 02e0	8251405.629	716750.7165
1814	10/07/2019 02e0	8251385.989	716755.8855
1815	10/07/2019 02e0	8251386.879	716778.3976
1816	10/07/2019 02e0	8251328.866	716779.9823
1817	10/07/2019 02e0	8251346.603	716811.5507
1818	10/07/2019 02e0	8251417.319	716755.1155
1819	10/07/2019 02e0	8251414.794	716752.948
1820	10/07/2019 02e0	8251413.261	716751.2186
1821	10/07/2019 02e0	8251412.941	716750.0368
1822	10/07/2019 02e0	8251413.494	716750.0421
1823	10/07/2019 02e0	8251413.601	716750.4718
1824	10/07/2019 02e0	8251413.937	716750.0464
1825	10/07/2019 02e0	8251413.94	716749.7249
1826	10/07/2019 02e0	8251413.94	716749.7249
1827	10/07/2019 02e0	8251413.94	716749.7249
1828	10/07/2019 02e0	8251413.94	716749.7249
1829	10/07/2019 02e0	8251413.94	716749.7249
1830	10/07/2019 02e0	8251414.161	716749.7271
1831	10/07/2019 02e0	8251414.166	716749.1913
1832	10/07/2019 02e0	8251414.277	716749.1924
1833	10/07/2019 02e0	8251414.277	716749.1924
1834	10/07/2019 02e0	8251414.166	716749.1913
1835	10/07/2019 02e0	8251413.945	716749.1892
1836	10/07/2019 02e0	8251413.945	716749.1892
1837	10/07/2019 02e0	8251413.94	716749.7249
1838	10/07/2019 02e0	8251414.161	716749.7271
1839	10/07/2019 02e0	8251414.158	716750.0485
1840	10/07/2019 02e0	8251414.154	716750.4771
1841	10/07/2019 02e0	8251414.154	716750.4771
1842	10/07/2019 02e0	8251414.261	716750.7996
1843	10/07/2019 02e0	8251414.151	716750.7986
1844	10/07/2019 02e0	8251413.601	716750.4718
1845	10/07/2019 02e0	8251413.711	716750.4729
1846	10/07/2019 02e0	8251413.49	716750.4707
1847	10/07/2019 02e0	8251413.047	716750.4665
1848	10/07/2019 02e0	8251412.719	716750.0347
1849	10/07/2019 02e0	8251412.169	716749.7079
1850	10/07/2019 02e0	8251411.948	716749.7058
1851	10/07/2019 02e0	8251411.948	716749.7058
1852	10/07/2019 02e0	8251412.166	716750.0293
1853	10/07/2019 02e0	8251411.945	716750.0272
1854	10/07/2019 02e0	8251411.391	716750.0219
1855	10/07/2019 02e0	8251410.617	716750.0144
1856	10/07/2019 02e0	8251410.063	716750.0091
1857	10/07/2019 02e0	8251409.727	716750.4345
1858	10/07/2019 02e0	8251409.503	716750.7538
1859	10/07/2019 02e0	8251409.724	716750.756
1860	10/07/2019 02e0	8251410.605	716751.1931
1861	10/07/2019 02e0	8251411.372	716752.0577
1862	10/07/2019 02e0	8251411.814	716752.062
1863	10/07/2019 02e0	8251411.925	716752.0631
1864	10/07/2019 02e0	8251411.814	716752.062
1865	10/07/2019 02e0	8251411.925	716752.0631
1866	10/07/2019 02e0	8251411.816	716751.8477
1867	10/07/2019 02e0	8251411.823	716751.2048
1868	10/07/2019 02e0	8251411.927	716751.8488
1869	10/07/2019 02e0	8251411.823	716751.2048
1870	10/07/2019 02e0	8251411.816	716751.8477
1871	10/07/2019 02e0	8251411.823	716751.2048
1872	10/07/2019 02e0	8251411.827	716750.7762
1873	10/07/2019 02e0	8251411.605	716750.7741
1874	10/07/2019 02e0	8251411.83	716750.4548
1875	10/07/2019 02e0	8251411.83	716750.4548
1876	10/07/2019 02e0	8251411.94	716750.4558
1877	10/07/2019 02e0	8251411.94	716750.4558
1878	10/07/2019 02e0	8251412.38	716750.7815
1879	10/07/2019 02e0	8251400.763	716761.8143
1880	10/07/2019 02e0	8251398.388	716767.0423
1881	10/07/2019 02e0	8251394.258	716759.1799
1882	10/07/2019 02e0	8251399.945	716766.3071
1883	10/07/2019 02e0	8251395.498	716768.3004
1884	10/07/2019 02e0	8251393.131	716772.7783
1885	10/07/2019 02e0	8251391.555	716775.5493
1886	10/07/2019 02e0	8251389.993	716776.8202
1887	10/07/2019 02e0	8251390.876	716765.5769
1888	10/07/2019 02e0	8251387.634	716768.9748
1889	10/07/2019 02e0	8251391.906	716773.5166
1890	10/07/2019 02e0	8251390.06	716769.8554
1891	10/07/2019 02e0	8251391.95	716769.0163
1892	10/07/2019 02e0	8251398.677	716771.5458
1893	10/07/2019 02e0	8251404.388	716770.422
1894	10/07/2019 02e0	8251388.362	716779.4834
1895	10/07/2019 02e0	8251387.602	716772.2964
1896	10/07/2019 02e0	8251386.321	716778.8208
1897	10/07/2019 02e0	8251400.733	716776.3877
1898	10/07/2019 02e0	8251392.962	716778.8848
1899	10/07/2019 02e0	8251396.523	716776.883
1900	10/07/2019 02e0	8251389.665	716787.8544
1901	10/07/2019 02e0	8251397.399	716766.2826
1902	10/07/2019 02e0	8251390.572	716774.1467
1903	10/07/2019 02e0	8251383.621	716760.3634
1904	10/07/2019 02e0	8251381.946	716761.9547
1905	10/07/2019 02e0	8251396.282	716778.9167
1906	10/07/2019 02e0	8251392.59	716782.9533
1907	10/07/2019 02e0	8251394	716785.9673
1908	10/07/2019 02e0	8251398.247	716781.7218
1909	10/07/2019 02e0	8251390.392	716769.8586
1910	10/07/2019 02e0	8251384.791	716765.304
1911	10/07/2019 02e0	8251383.277	716761.646
1912	10/07/2019 02e0	8251374.226	716758.987
1913	10/07/2019 02e0	8251384.854	716758.7679
1914	10/07/2019 02e0	8251380.47	716754.225
1915	10/07/2019 02e0	8251385.986	716767.673
1916	10/07/2019 02e0	8251390.147	716760.8548
1917	10/07/2019 02e0	8251383.381	716762.29
1918	10/07/2019 02e0	8251379.265	716770.1801
1919	10/07/2019 02e0	8251382.258	716763.9937
1920	10/07/2019 02e0	8251381.943	716762.2761
1921	10/07/2019 02e0	8251377.093	716806.1648
1922	10/07/2019 02e0	8251392.412	716766.9847
1923	10/07/2019 02e0	8251391.06	716769.4364
1924	10/07/2019 02e0	8251390.804	716773.0774
1925	10/07/2019 02e0	8251394.186	716766.6803
1926	10/07/2019 02e0	8251394.186	716766.6803
1927	10/07/2019 02e0	8251400.695	716768.8862
1928	10/07/2019 02e0	8251399.194	716763.8352
1929	10/07/2019 02e0	8251392.772	716764.0949
1930	10/07/2019 02e0	8251393.436	716764.1013
1931	10/07/2019 02e0	8251400.211	716773.1679
1932	10/07/2019 02e0	8251396.381	716757.0571
1933	10/07/2019 02e0	8251399.233	716759.7636
1934	10/07/2019 02e0	8251390.734	716768.7903
1935	10/07/2019 02e0	8251393.167	716769.0281
1936	10/07/2019 02e0	8251404.558	716769.995
1937	10/07/2019 02e0	8251394.245	716772.0389
1938	10/07/2019 02e0	8251397.267	716757.0656
1939	10/07/2019 02e0	8251393.182	716755.9547
1940	10/07/2019 02e0	8251394.906	716760.9007
1941	10/07/2019 02e0	8251410.332	716756.5484
1942	10/07/2019 02e0	8251391.392	716769.4396
1943	10/07/2019 02e0	8251398.163	716767.4687
1944	10/07/2019 02e0	8251391.467	716761.7248
1945	10/07/2019 02e0	8251394.59	716759.1831
1946	10/07/2019 02e0	8251392	716763.766
1947	10/07/2019 02e0	8251393.992	716763.7852
1948	10/07/2019 02e0	8251394.214	716763.7873
1949	10/07/2019 02e0	8251399.771	716772.8422
1950	10/07/2019 02e0	8251396.34	716772.8092
1951	10/07/2019 02e0	8251380.799	716789.055
1952	10/07/2019 02e0	8251393.239	716784.5669
1953	10/07/2019 02e0	8251391.548	716776.2993
1954	10/07/2019 02e0	8251388.595	716784.0935
1955	10/07/2019 02e0	8251399.381	716778.9466
1956	10/07/2019 02e0	8251406.178	716751.1505
1957	10/07/2019 02e0	8251404.754	716749.6365
1958	10/07/2019 02e0	8251417.731	716746.761
1959	10/07/2019 02e0	8251402.494	716754.437
1960	10/07/2019 02e0	8251413.525	716758.2937
1961	10/07/2019 02e0	8251411.641	716770.0632
1962	10/07/2019 02e0	8251406.653	716759.2992
1963	10/07/2019 02e0	8251401.349	716769.9641
1964	10/07/2019 02e0	8251401.902	716769.9694
1965	10/07/2019 02e0	8251402.95	716764.6215
1966	10/07/2019 02e0	8251401.325	716772.4285
1967	10/07/2019 02e0	8251405.132	716767.8573
1968	10/07/2019 02e0	8251402.59	716767.5114
1969	10/07/2019 02e0	8251403.72	716765.0576
1970	10/07/2019 02e0	8251407.608	716763.5948
1971	10/07/2019 02e0	8251413.657	716756.1518
1972	10/07/2019 02e0	8251394.196	716765.6088
1973	10/07/2019 02e0	8251396.34	716761.3431
1974	10/07/2019 02e0	8251395.542	716763.8001
1975	10/07/2019 02e0	8251391.077	716767.722
1976	10/07/2019 02e0	8251396.873	716763.4914
1977	10/07/2019 02e0	8251395.89	716762.0889
1978	10/07/2019 02e0	8251395.289	716761.333
1979	10/07/2019 02e0	8251385.887	716777.9594
1980	10/07/2019 02e0	8251404.384	716770.8506
1981	10/07/2019 02e0	8251413.584	716763.6523
1982	10/07/2019 02e0	8251414.67	716765.8059
1983	10/07/2019 02e0	8251406.743	716761.4432
1984	10/07/2019 02e0	8251406.183	716773.6541
1985	10/07/2019 02e0	8251406.566	716768.4069
1986	10/07/2019 02e0	8251402.587	716767.8328
1987	10/07/2019 02e0	8251399.878	716761.8058
1988	10/07/2019 02e0	8251396.32	716763.4861
1989	10/07/2019 02e0	8251393.674	716762.389
1990	10/07/2019 02e0	8251392.017	716762.0516
1991	10/07/2019 02e0	8251394.227	716762.3944
1992	10/07/2019 02e0	8251391.455	716762.9035
1993	10/07/2019 02e0	8251397.499	716767.4624
1994	10/07/2019 02e0	8251394.929	716758.4362
1995	10/07/2019 02e0	8251394.289	716755.9654
1996	10/07/2019 02e0	8251398.111	716761.3601
1997	10/07/2019 02e0	8251412.57	716765.5714
1998	10/07/2019 02e0	8251405.747	716761.4337
1999	10/07/2019 02e0	8251402.843	716764.1918
[truncated: 127,515 more rows]
