# Supplementary material for: Ranging patterns and factors associated with movement in free‐roaming domestic dogs in urban Malawi
Source: Ecol Evol. 2022 Jan 27;12(1):e8498. doi: 10.1002/ece3.8498 (PMC8794712; doi:10.1002/ece3.8498)
Supplement: Supplementary file 3 — Supplementary material [file ECE3-12-e8498-s001.csv]

	occupancy_over18	occupancy_under18	toilet_facility	dog_sex	dog_breed	dog_size	bcs	neuter_status	delivered	female_heat	female_pregnant	confinement_status_day	confinement_status_night	total_rabies_vaccs	DogCollarID	other_animals	cats	adultdog_number	puppies_number	shelter	dog_age_years	leftovers_only	complementary_food	female_lactation	area_status	household_highest_education	battery_duration	BRB_50	BRB_95	MCP_50	MCP_95
1	3	2	pit	female	local	medium	thin	no	yes_pups	no	no	always_free	always_free	4	27/06/2019 20ee	No	No	3	7	Yes	5	No	no_PAO	Yes	Poor	secondary	76.16083333	0.100058301	2.008744482	0.402597754	6.571672754
2	3	2	pit	female	mixed breed	medium	normal	no	no_pups	no	no	always_free	always_free	2	27/06/2019 c712	No	No	3	7	Yes	2.5	No	no_PAO	No	Poor	secondary	83.00916667	0.093362988	0.796310498	0.042658008	0.259663525
3	6	5	pit	female	local	medium	thin	no	yes_pups	no	no	always_free	always_free	4	27/06/2019 f46a	No	No	2	NA	Yes	12	No	PAO	No	Poor	secondary	69.51416667	0.2240625	4.572734521	0.64823042	9.642624951
4	2	4	pit	female	mixed breed	small	normal	no	yes_pups	no	no	always_confined	always_free	2	27/06/2019 d56c	Yes	No	4	5	Yes	3	No	PAO	No	Poor	higher	89.71388889	0.160226514	2.013207129	0.082832666	1.559753857
5	2	4	pit	male	mixed breed	medium	normal	no	male	male	male	always_confined	always_free	2	27/06/2019 ca4c	Yes	No	4	5	Yes	2	No	PAO	male	Poor	higher	62.21	0.257940771	3.504040186	0.610968359	6.371265869
6	2	4	pit	female	mixed breed	medium	normal	no	yes_pups	no	yes	always_confined	always_free	2	27/06/2019 1938	Yes	No	4	5	Yes	2	No	PAO	No	Poor	higher	49.53055556	0.399657422	3.349852002	1.000632813	2.878304785
7	2	5	pit	female	mixed breed	medium	normal	no	no_pups	no	yes	always_confined	always_free	0	27/06/2019 8919	Yes	No	1	0	Yes	0.7	No	no_PAO	No	Poor	higher	60.95083333	0.396276416	2.508641504	0.191922217	2.533771484
8	5	2	pit	male	local	medium	normal	no	male	male	male	always_free	always_free	4	27/06/2019 cb8e	No	No	2	NA	Yes	5	No	no_PAO	male	Poor	secondary	79.34194444	0.216899561	2.244180469	0.128151025	2.948018848
9	6	4	pit	female	local	medium	normal	no	yes_pups	no	no	always_free	always_free	4	27/06/2019 6782	No	No	4	3	No	3	No	PAO	No	Poor	secondary	68.72694444	0.106437695	0.879088623	0.030065771	0.812817334
10	6	4	pit	male	local	medium	normal	no	male	male	male	always_free	always_free	2	27/06/2019 7d7d	No	No	4	3	No	1.5	No	PAO	male	Poor	secondary	62.33805556	0.160518652	0.934700977	0.034085303	0.326484961
11	5	1	pit	female	local	medium	normal	no	yes_pups	no	no	always_free	always_free	3	27/06/2019 ca7f	Yes	No	1	0	Yes	3	No	no_PAO	No	Poor	primary	77.42916667	0.286367578	2.293863477	2.652694727	3.117751465
12	5	0	pit	female	local	medium	normal	no	yes_pups	no	yes	always_free	always_free	2	27/06/2019 16ca	No	No	2	0	No	2	No	no_PAO	No	Poor	higher	42.27055556	0.467262646	6.365148877	0.281939551	6.51865293
13	4	3	pit	male	local	medium	normal	no	male	male	male	sometimes_free	always_free	3	27/06/2019 80b3	No	No	2	NA	Yes	5	No	no_PAO	male	Poor	secondary	69.02027778	0.172775635	2.808421387	1.303453125	4.122766357
14	4	3	pit	female	local	medium	normal	no	no_pups	no	no	sometimes_free	always_free	0	27/06/2019 3215	No	No	2	NA	Yes	0.3	No	no_PAO	No	Poor	secondary	44.32166667	0.199655957	1.446755664	0.074859717	0.908550684
15	4	2	pit	female	local	medium	normal	no	no_pups	no	no	always_confined	always_free	2	27/06/2019 537a	No	No	4	0	Yes	2.5	No	PAO	No	Poor	higher	63.94166667	0.141837891	4.112552588	0.138843213	3.090606445
16	4	2	pit	male	mixed breed	medium	normal	no	male	male	male	always_confined	always_free	3	27/06/2019 02e0	No	No	4	0	Yes	3	No	PAO	male	Poor	higher	82.00361111	0.342814209	7.237493701	1.761044727	12.57946743
17	4	2	pit	female	mixed breed	medium	normal	no	yes_pups	no	yes	always_confined	always_free	3	27/06/2019 28a7	No	No	4	0	Yes	4	No	PAO	No	Poor	higher	74.25972222	0.406299316	4.349885547	2.130456738	12.02430488
18	2	1	pit	female	local	medium	normal	no	no_pups	no	no	always_free	always_free	2	27/06/2019 500d	No	No	3	2	No	6	No	PAO	No	Poor	secondary	44.98666667	0.315866016	2.592767041	0.650425635	1.986117334
19	2	1	pit	female	local	medium	thin	no	yes_pups	no	yes	always_free	always_free	4	27/06/2019 c29b	No	No	3	2	No	4	No	PAO	No	Poor	secondary	53.72888889	0.602016016	2.848788672	1.273006836	3.427383838
20	2	1	pit	female	local	medium	thin	no	yes_pups	no	no	always_free	always_free	4	27/06/2019 0a15	No	No	3	2	No	5	No	no_PAO	No	Poor	secondary	65.53694444	0.48753125	2.69089624	0.346194092	1.965992139
21	2	5	pit	male	local	medium	thin	no	male	male	male	always_free	always_free	4	27/06/2019 1dd1	No	No	4	0	No	4	No	no_PAO	male	Poor	secondary	30.85638889	0.097178076	4.075273389	0.129984229	2.911155664
22	2	5	pit	female	local	medium	normal	no	no_pups	yes	no	always_free	always_free	4	27/06/2019 aa2d	No	No	4	0	No	4	No	no_PAO	No	Poor	secondary	37.43638889	0.294289453	3.740999658	0.19628418	8.508111328
23	2	5	pit	female	local	medium	normal	no	no_pups	yes	no	always_free	always_free	4	27/06/2019 68eb	No	No	4	0	No	4	No	no_PAO	No	Poor	secondary	37.9175	0.203190967	1.667780811	0.101824805	0.530469385
24	2	4	pit	female	local	medium	normal	no	yes_pups	no	no	always_free	always_free	4	27/06/2019 f9b1	Yes	No	2	0	Yes	5	No	no_PAO	No	Poor	higher	75.86777778	0.2054896	5.52801499	0.198742432	12.89098184
25	2	4	pit	male	local	medium	normal	no	male	male	male	always_free	always_free	4	27/06/2019 0c26	Yes	No	2	0	Yes	9	Yes	Missing	male	Poor	higher	73.17472222	0.092826904	0.804012793	0.019882324	0.412351807
26	8	3	pit	male	mixed breed	medium	normal	no	male	male	male	always_confined	always_free	2	03/07/2019 c29b	Yes	No	2	NA	No	2	No	PAO	male	Rich	secondary	34.49277778	0.42705415	4.005468262	0.092233838	1.487017285
27	4	1	pit	male	local	medium	normal	no	male	male	male	always_free	always_free	4	03/07/2019 4af9	No	No	1	0	Yes	10	No	PAO	male	Rich	secondary	35.68083333	0.188416064	2.017294043	0.494699316	1.567043457
28	1	3	pit	male	local	medium	normal	yes	male	male	male	always_free	always_free	2	03/07/2019 aa2d	Yes	No	6	0	No	2	No	PAO	male	Rich	primary	44.635	0.206489551	4.058271387	0.032203662	3.259030908
29	1	3	pit	male	local	medium	normal	yes	male	male	male	always_free	always_free	3	03/07/2019 9874	Yes	No	6	0	No	3	No	PAO	male	Rich	primary	26.30861111	0.181820801	3.13825498	0.190981445	2.903222021
30	1	3	pit	female	local	medium	normal	yes	no_pups	no	no	always_free	always_free	2	03/07/2019 28a7	Yes	No	6	0	No	2	No	PAO	No	Rich	primary	75.43527778	0.153887842	2.461628955	0.135402246	3.243616846
31	1	3	pit	female	local	medium	normal	no	no_pups	no	no	always_free	always_free	1	03/07/2019 2e8c	Yes	No	6	0	No	1	No	PAO	No	Rich	primary	63.39277778	0.332717871	3.81111665	0.233472412	2.215800879
32	1	3	pit	male	local	medium	normal	yes	male	male	male	always_free	always_free	4	03/07/2019 3215	No	No	2	0	No	4	No	no_PAO	male	Rich	secondary	51.59111111	0.211944922	3.237931396	0.15697373	1.667537842
33	3	3	pit	male	local	medium	normal	yes	male	male	male	sometimes_free	always_free	3	03/07/2019 4781	Yes	No	1	0	No	7	No	no_PAO	male	Rich	higher	29.27111111	0.528478418	4.474990137	1.441723926	4.328997559
34	4	6	pit	male	local	medium	normal	yes	male	male	male	always_confined	always_free	4	03/07/2019 0e46	Yes	Yes	2	0	Yes	4	No	PAO	male	Rich	higher	24.94583333	0.355165527	2.628430078	0.046161719	2.319543311
35	4	6	pit	male	local	medium	normal	yes	male	male	male	always_confined	always_free	4	03/07/2019 0625	Yes	Yes	2	0	Yes	4	No	PAO	male	Rich	higher	92.37972222	0.236301221	2.822580566	0.073231006	2.227080908
36	3	3	pit	male	local	medium	normal	no	male	male	male	sometimes_free	always_free	3	03/07/2019 3cfd	Yes	No	3	NA	Yes	3	No	no_PAO	male	Rich	higher	54.02527778	0.250674268	3.46801958	0.152051514	2.987969922
37	3	3	pit	female	local	medium	normal	no	no_pups	no	yes	sometimes_free	always_free	4	03/07/2019 537a	Yes	No	3	NA	Yes	8	No	no_PAO	No	Rich	higher	82.70361111	0.31164082	2.240889209	0.157881104	1.378551416
38	3	1	pit	female	local	medium	thin	no	yes_pups	no	yes	sometimes_free	always_free	3	03/07/2019 0c26	No	No	1	0	No	3	No	no_PAO	No	Rich	higher	55.19166667	0.183587793	1.466169336	0.058971875	0.830723242
39	5	4	pit	female	local	medium	thin	no	yes_pups	no	no	always_free	always_free	2	03/07/2019 844f	No	No	1	2	No	2.5	No	no_PAO	No	Rich	primary	53.54444444	0.376785547	4.56395918	0.246920264	4.5981271
40	3	0	pit	female	local	medium	normal	no	yes_pups	no	yes	always_confined	always_free	8	03/07/2019 cb8e	Yes	No	3	0	No	10	No	no_PAO	No	Rich	higher	89.41888889	0.1806125	0.863492529	0.084351074	0.384671191
41	3	0	pit	female	local	large	normal	no	no_pups	no	yes	always_confined	always_free	1	03/07/2019 7d7d	Yes	No	3	0	No	2	No	no_PAO	No	Rich	higher	64.97666667	0.183243652	1.175899072	0.105501367	0.506868115
42	3	0	pit	female	local	medium	normal	no	yes_pups	no	no	always_confined	always_free	4	03/07/2019 962b	Yes	No	3	0	No	5	No	no_PAO	No	Rich	higher	72.98472222	0.183582813	0.949948047	0.059392041	0.277076074
43	3	1	pit	female	local	medium	normal	no	no_pups	no	no	always_confined	always_free	0	03/07/2019 68eb	No	No	1	0	Yes	1	No	no_PAO	No	Rich	secondary	82.67694444	0.11828042	0.70042417	0.029193701	0.409034521
44	2	0	pit	male	mixed breed	large	normal	yes	male	male	male	always_confined	always_free	1	03/07/2019 80b3	No	No	1	0	Yes	6	No	no_PAO	male	Rich	higher	34.79305556	0.45989165	2.662848193	0.396798779	1.975230127
45	2	5	pit	male	mixed breed	medium	normal	no	male	male	male	always_confined	always_free	0	03/07/2019 8919	Yes	No	1	0	Yes	1	No	no_PAO	male	Rich	higher	39.18583333	0.203706982	1.642000098	0.064476611	1.242345361
46	3	5	flush_sewer	male	mixed breed	medium	normal	yes	male	male	male	always_confined	always_free	1	03/07/2019 80dd	Yes	Yes	1	0	Yes	2.2	No	no_PAO	male	Rich	higher	57.85638889	3.953256494	23.19271094	22.13164106	43.51797061
47	2	4	pit	male	mixed breed	medium	normal	yes	male	male	male	always_confined	always_free	4	03/07/2019 c65f	Yes	No	7	8	No	6	No	PAO	male	Rich	secondary	79.45916667	0.339584814	3.308303223	0.157026563	2.785446875
48	2	4	pit	female	local	medium	normal	no	yes_pups	no	yes	always_free	always_free	2	03/07/2019 1de3	Yes	No	7	8	No	3	No	PAO	No	Rich	secondary	45.68111111	0.221751123	1.550636621	0.074723486	1.136275391
49	2	4	pit	female	local	medium	normal	no	yes_pups	no	yes	always_free	always_free	3	03/07/2019 0a15	Yes	No	7	8	No	4	No	PAO	No	Rich	secondary	84.99305556	0.180424463	0.85088999	0.03762373	0.339572803
50	2	4	pit	female	local	medium	normal	no	no_pups	no	no	always_free	always_free	0	03/07/2019 b562	Yes	No	7	8	No	1	No	PAO	No	Rich	secondary	78.94444444	0.252444092	1.666599023	0.191202441	1.161734424
51	2	4	pit	female	local	medium	normal	no	yes_pups	no	no	always_free	always_free	4	03/07/2019 20ee	Yes	No	7	8	No	6	No	PAO	Yes	Rich	secondary	57.12833333	0.495730127	2.954921924	0.434359082	1.657291797
52	3	3	pit	male	local	medium	normal	no	male	male	male	always_confined	always_confined	3	03/07/2019 f46a	Yes	Yes	3	0	Missing	3.5	No	no_PAO	male	Rich	secondary	57.23555556	0.461235742	4.145591895	9.14320332	15.01164873
53	3	2	pit	female	local	medium	normal	no	no_pups	no	yes	always_confined	always_free	3	03/07/2019 0324	Yes	No	3	0	Missing	5	No	no_PAO	No	Rich	higher	48.39972222	0.18245835	1.071590479	0.064419385	0.472275
54	3	1	flush_sewer	male	local	medium	normal	no	male	male	male	always_free	always_free	0	10/07/2019 b562	No	No	2	0	No	1	Yes	Missing	male	Rich	higher	82.34055556	0.292821436	2.62938125	0.611443359	2.654145068
55	6	1	flush_sewer	male	local	medium	normal	no	male	male	male	always_confined	always_free	0	10/07/2019 ca4c	No	No	2	0	No	1	No	no_PAO	male	Rich	higher	83.38333333	0.119553271	0.538860352	0.034051611	0.178063672
56	6	1	flush_sewer	male	local	medium	normal	yes	male	male	male	always_confined	always_free	1	10/07/2019 500d	No	No	2	0	No	3	No	no_PAO	male	Rich	higher	86.2975	0.112570898	0.5198771	0.036213135	0.145602979
57	2	2	flush_sewer	female	local	medium	normal	no	no_pups	Missing	Missing	always_free	always_free	4	10/07/2019 aa2d	Yes	No	3	0	No	6	No	PAO	No	Rich	secondary	83.61944444	0.093201025	1.617218164	0.042932764	3.195651855
58	3	2	flush_sewer	male	local	medium	normal	no	male	male	male	always_free	always_free	4	10/07/2019 3cfd	No	No	1	0	Yes	4	No	no_PAO	male	Rich	secondary	61.08166667	0.222624658	2.130220898	0.176283398	1.485175195
59	4	2	flush_sewer	female	local	medium	normal	no	yes_pups	no	yes	sometimes_free	always_free	1	10/07/2019 1938	Yes	Yes	4	0	Yes	1.3	No	PAO	No	Rich	higher	64.31555556	0.135831055	1.178565918	0.025331152	0.469080176
60	4	2	flush_sewer	female	local	medium	normal	no	yes_pups	no	yes	sometimes_free	always_free	1	10/07/2019 d56c	Yes	Yes	4	0	Yes	1.3	No	PAO	No	Rich	higher	83.59888889	0.188563428	2.13013252	0.038219824	1.462651465
61	4	2	flush_sewer	female	local	medium	normal	no	no_pups	no	no	sometimes_free	always_free	0	10/07/2019 0324	Yes	Yes	4	0	Yes	0.5	No	PAO	No	Rich	higher	64.64444444	0.218100684	2.516509766	0.065297754	1.178506592
62	4	2	flush_sewer	male	local	medium	normal	no	male	male	male	sometimes_free	always_free	1	10/07/2019 6782	Yes	Yes	4	0	Yes	1.3	No	PAO	male	Rich	higher	84.43111111	0.389331445	4.567080615	0.437468799	3.715865332
63	4	3	flush_sewer	male	local	medium	normal	no	male	male	male	always_confined	always_free	2	10/07/2019 1dd1	No	No	2	0	No	2	No	PAO	male	Rich	higher	76.40388889	0.335007129	10.18635591	1.447898877	16.27310635
64	4	3	flush_sewer	male	local	medium	normal	no	male	male	male	always_confined	always_free	2	10/07/2019 844f	No	No	2	0	No	2	No	PAO	male	Rich	higher	63.91527778	0.169569043	1.837573975	0.048097754	0.811067188
65	2	1	flush_sewer	male	local	medium	normal	yes	male	male	male	always_free	always_free	0	10/07/2019 80b3	No	No	2	0	No	4	Yes	Missing	male	Rich	higher	71.53027778	0.800713965	14.6171269	1.750220947	34.81529609
66	1	2	flush_sewer	female	mixed breed	medium	obese	no	yes_pups	no	yes	always_free	always_free	2	10/07/2019 0a15	Yes	Yes	2	0	No	4.5	No	PAO	No	Rich	secondary	81.44472222	0.155600586	1.383290186	0.156946875	1.423248633
67	1	2	flush_sewer	male	mixed breed	medium	normal	no	male	male	male	always_free	always_free	1	10/07/2019 2e8c	Yes	Yes	2	0	No	3	No	PAO	male	Rich	secondary	70.31416667	0.227598584	5.147825098	0.110729492	4.743211572
68	4	3	flush_sewer	male	local	medium	normal	no	male	male	male	sometimes_free	always_free	1	10/07/2019 0c26	Yes	No	1	0	No	0.6	No	no_PAO	male	Rich	higher	76.19694444	0.153248047	1.165057568	0.054362451	0.512387354
69	4	3	flush_sewer	female	local	medium	normal	no	yes_pups	no	no	always_free	always_free	1	10/07/2019 80dd	No	No	2	6	Yes	4	No	no_PAO	No	Rich	higher	68.005	0.208058887	1.110895947	0.151656641	0.781246191
70	4	3	flush_sewer	male	local	medium	normal	no	male	male	male	always_confined	always_free	1	10/07/2019 0e46	No	No	2	6	Yes	2	No	no_PAO	male	Rich	higher	87.76555556	0.193753906	2.369987988	0.129720898	1.560370703
71	4	3	flush_sewer	female	local	medium	normal	no	yes_pups	no	no	sometimes_free	always_free	2	10/07/2019 f9b1	No	No	2	6	Yes	4	No	no_PAO	Yes	Rich	higher	76.40472222	0.141907666	2.366934668	0.073455469	1.801120654
72	3	0	flush_sewer	female	local	medium	normal	no	yes_pups	no	no	always_free	always_free	NA	10/07/2019 02e0	Yes	No	2	0	No	4	No	PAO	No	Rich	higher	87.57972222	0.185797803	1.334922314	0.117927246	1.070170264
73	3	0	flush_sewer	female	local	medium	normal	no	no_pups	no	yes	always_free	always_free	2	10/07/2019 20ee	Yes	No	2	0	No	3	No	PAO	No	Rich	higher	71.56916667	0.170694727	0.985526123	0.108383203	0.57812832
74	7	2	flush_sewer	male	local	medium	normal	yes	male	male	male	always_confined	always_free	1	10/07/2019 537a	No	No	2	0	Yes	1.3	No	no_PAO	male	Rich	higher	74.29083333	0.140051074	1.203677393	0.075085547	0.887634424
75	4	0	flush_sewer	male	mixed breed	medium	normal	yes	male	male	male	always_confined	always_free	3	10/07/2019 c712	Yes	No	1	0	Yes	1.7	No	PAO	male	Rich	higher	86.56722222	0.123343896	1.904641113	0.052412402	1.488470605
76	2	2	flush_sewer	female	local	medium	normal	no	yes_pups	no	yes	always_free	always_free	2	10/07/2019 3215	No	No	1	0	No	2	No	no_PAO	No	Rich	higher	87.54083333	0.326856396	3.477689941	0.261448389	2.076943359
77	2	1	flush_sewer	male	mixed breed	medium	normal	no	male	male	male	always_confined	always_free	3	10/07/2019 0625	Yes	No	1	0	No	2.5	No	PAO	male	Rich	higher	89.655	0.314104443	5.213280127	1.24379209	5.180993896
78	2	3	flush_sewer	male	mixed breed	medium	normal	yes	male	male	male	always_confined	always_free	3	10/07/2019 16ca	No	No	1	0	No	2	No	no_PAO	male	Rich	higher	77.23166667	0.09704917	0.797174805	0.026675586	0.442269043
79	3	2	flush_sewer	male	local	medium	normal	no	male	male	male	always_free	always_free	3	10/07/2019 cb8e	No	No	1	0	Yes	5	No	PAO	male	Rich	higher	75.06083333	0.204528369	1.977297217	0.150753027	1.646062793
80	2	1	flush_sewer	male	local	medium	normal	yes	male	male	male	always_confined	always_free	0	10/07/2019 6d28	Yes	No	4	0	No	0.8	No	PAO	male	Rich	higher	86.12777778	0.202397852	1.994394385	0.119322803	1.818805859
81	2	1	flush_sewer	male	local	medium	normal	yes	male	male	male	always_confined	always_free	2	10/07/2019 7d7d	Yes	No	4	0	No	9	No	PAO	male	Rich	higher	40.38055556	0.170373584	1.70162915	0.108282275	1.133533984
82	2	1	flush_sewer	male	local	medium	normal	yes	male	male	male	always_confined	always_free	1	10/07/2019 c65f	Yes	No	4	0	No	4	No	PAO	male	Rich	higher	66.26166667	0.196194336	1.343233057	0.064073584	0.437108447
83	2	1	flush_sewer	female	local	medium	normal	no	no_pups	yes	no	always_confined	always_free	0	10/07/2019 ca7f	Yes	No	4	0	No	0.8	No	PAO	No	Rich	higher	31.40888889	0.142930859	1.446034375	0.074996777	1.23097168
84	2	2	pit	female	local	medium	normal	no	yes_pups	no	yes	always_confined	always_free	4	15/07/2019 3cfd	Yes	No	7	5	Yes	5	No	no_PAO	No	Rich	secondary	66.07361111	0.18026543	2.447138818	0.249519385	4.806309082
85	2	2	pit	male	local	medium	normal	no	male	male	male	always_confined	always_free	1	15/07/2019 2e8c	Yes	No	7	5	Yes	1	No	no_PAO	male	Rich	secondary	85.72638889	0.178599902	3.809411963	0.086753174	5.574020508
86	2	2	pit	female	local	medium	normal	no	yes_pups	no	no	always_confined	always_free	3	15/07/2019 b562	Yes	No	7	5	Yes	3.5	No	no_PAO	Yes	Rich	secondary	87.41833333	0.081252441	1.416877881	0.042059424	1.182963672
87	4	4	flush_sewer	male	local	medium	normal	no	male	male	male	always_confined	always_free	1	15/07/2019 6782	Yes	Yes	3	2	No	2	No	PAO	male	Rich	higher	44.75333333	0.208495313	10.20773853	0.94426084	16.82295815
88	4	4	flush_sewer	female	local	medium	normal	no	yes_pups	yes	no	always_confined	always_free	1	15/07/2019 0e46	Yes	Yes	3	2	No	2	No	PAO	No	Rich	higher	84.4325	0.170986768	1.275547021	0.038668652	0.69242915
89	4	4	flush_sewer	female	local	medium	thin	no	yes_pups	no	no	always_confined	always_free	1	15/07/2019 0324	Yes	Yes	3	2	No	2	No	PAO	Yes	Rich	higher	59.61916667	0.127117578	1.415502148	0.070785352	1.341714502
90	4	4	flush_sewer	male	local	medium	normal	yes	male	male	male	always_confined	always_free	1	15/07/2019 1938	No	No	1	NA	No	1.2	No	PAO	male	Rich	secondary	92.07722222	0.126341846	0.687322705	0.050806299	0.386755127
91	5	3	flush_sewer	male	mixed breed	medium	normal	yes	male	male	male	always_confined	always_free	0	15/07/2019 537a	Yes	Yes	2	3	No	3	No	PAO	male	Rich	higher	54.82	0.159872217	3.275567529	0.239108398	17.30374438
92	5	3	flush_sewer	female	mixed breed	medium	normal	no	yes_pups	no	no	always_free	always_free	0	15/07/2019 0625	Yes	Yes	2	3	No	3	No	PAO	Yes	Rich	higher	49.63305556	0.195406006	2.887994873	0.358303467	14.13977378
93	1	4	pit	male	mixed breed	medium	normal	no	male	male	male	always_confined	sometimes_free	3	15/07/2019 f9b1	No	No	2	NA	No	4	No	PAO	male	Rich	secondary	84.49361111	0.345315771	14.40477627	5.76749248	34.72102993
94	5	5	pit	male	local	medium	normal	no	male	male	male	always_confined	sometimes_free	3	15/07/2019 80b3	No	No	1	0	No	5	No	PAO	male	Rich	higher	67.02305556	0.276013916	6.132809912	0.2168125	8.116116406
95	2	4	pit	female	mixed breed	medium	thin	no	yes_pups	no	no	always_confined	always_free	0	15/07/2019 80dd	No	No	3	0	No	2	No	PAO	No	Rich	secondary	85.16861111	0.113782471	0.683636621	0.021619678	0.193976221
96	2	4	pit	female	mixed breed	medium	thin	no	no_pups	no	no	always_confined	always_free	2	15/07/2019 16ca	No	No	3	0	No	3	No	PAO	No	Rich	secondary	78.59861111	0.107321875	0.546412549	0.027111035	0.169489453
97	3	0	pit	female	local	medium	normal	no	yes_pups	no	yes	always_free	always_free	3	15/07/2019 0c26	No	No	1	0	No	4	No	PAO	No	Rich	higher	97.2675	0.176061475	1.186312695	0.081715137	1.139834326
98	2	1	pit	male	local	medium	normal	yes	male	male	male	always_free	always_free	2	15/07/2019 0a15	No	No	3	6	Yes	6	No	PAO	male	Rich	higher	42.47444444	0.136289648	1.04700791	0.027003369	0.418490967
99	2	1	pit	male	mixed breed	medium	normal	no	male	male	male	always_free	always_free	2	15/07/2019 02e0	No	No	3	6	Yes	4	No	PAO	male	Rich	higher	82.46055556	0.18040625	1.239684033	0.062589355	0.8465479
100	2	1	pit	female	local	medium	thin	no	yes_pups	no	no	always_free	always_free	0	15/07/2019 f46a	No	No	3	6	Yes	4	No	PAO	Yes	Rich	higher	80.45972222	0.391971191	2.293664941	0.385558643	1.72182583
101	2	0	pit	male	mixed breed	medium	normal	no	male	male	male	always_confined	always_free	0	15/07/2019 d56c	Yes	No	2	1	No	4	No	PAO	male	Rich	higher	73.67944444	0.386400342	5.857070898	0.131447754	9.866520947
102	2	0	pit	male	mixed breed	medium	normal	no	male	male	male	always_confined	always_free	0	15/07/2019 7d7d	Yes	No	2	1	No	4	No	PAO	male	Rich	higher	62.59972222	0.568512451	3.875568164	0.465622314	2.603696436
103	4	8	pit	male	mixed breed	medium	normal	yes	male	male	male	always_confined	always_free	0	15/07/2019 c712	No	No	2	0	Yes	3	No	PAO	male	Rich	higher	76.64333333	0.551346094	6.284475635	0.708321582	9.077581348
104	4	8	pit	male	local	medium	normal	no	male	male	male	always_confined	always_free	0	15/07/2019 c29b	No	No	2	0	Yes	7	No	PAO	male	Rich	higher	39.41416667	0.606283398	6.596359961	0.745348389	8.370486084
105	3	0	flush_sewer	female	mixed breed	medium	thin	no	yes_pups	no	no	always_confined	always_confined	0	15/07/2019 ca7f	No	No	2	4	Yes	1	No	PAO	Yes	Rich	higher	43.27472222	0.162305078	1.882478027	0.396577734	1.749135693
106	5	1	pit	female	local	medium	normal	no	yes_pups	no	no	always_confined	always_free	0	15/07/2019 ca4c	No	No	2	0	No	1	No	PAO	No	Rich	secondary	80.90861111	0.154924121	0.740953662	0.040678027	0.411858643
107	4	2	pit	female	local	medium	normal	no	no_pups	no	yes	always_free	always_free	1	15/07/2019 1de3	No	No	1	0	Yes	2	No	PAO	No	Rich	higher	87.70666667	0.144841602	1.755447705	0.038562891	0.996955273
108	3	1	flush_sewer	male	mixed breed	medium	normal	no	male	male	male	always_free	always_free	2	15/07/2019 6d28	No	No	2	1	No	3	Yes	Missing	male	Rich	higher	86.26277778	0.124758496	1.069629053	0.103437207	2.035581787
109	4	3	flush_sewer	female	local	medium	normal	no	yes_pups	no	no	always_confined	always_confined	3	15/07/2019 aa2d	Yes	Yes	2	3	No	3	No	PAO	No	Rich	higher	76.93388889	0.101504346	0.74289541	0.011678906	0.196731836
110	5	9	pit	male	local	medium	normal	no	male	male	male	always_confined	always_free	2	24/07/2019 aa2d	No	No	2	5	Yes	4	No	no_PAO	male	Rich	secondary	82.91166667	0.310629834	17.4252688	1.974521777	48.84996133
111	5	9	pit	female	local	medium	thin	no	yes_pups	no	no	always_confined	always_free	2	24/07/2019 9874	No	No	2	5	Yes	4	No	no_PAO	No	Rich	secondary	58.41638889	0.244863623	3.344442139	0.201744775	9.696387451
112	3	5	pit	female	local	medium	normal	no	yes_pups	no	no	always_free	always_free	4	24/07/2019 7d7d	Yes	Yes	2	0	No	12	No	PAO	No	Rich	primary	84.9175	0.168267188	1.167813135	0.081733057	1.202074219
113	1	0	pit	female	local	medium	normal	no	yes_pups	no	Missing	sometimes_free	always_free	0	24/07/2019 4781	No	No	1	0	No	3	Yes	Missing	No	Rich	secondary	72.91777778	0.162662549	1.416583398	0.063716602	0.992477246
114	2	2	pit	male	mixed breed	medium	normal	yes	male	male	male	always_free	always_free	4	24/07/2019 80dd	No	No	1	NA	No	6	No	no_PAO	male	Rich	secondary	85.28111111	0.27520752	6.862364453	4.72440791	8.825837842
115	6	7	pit	female	local	medium	thin	no	yes_pups	yes	no	always_free	always_free	3	24/07/2019 16ca	No	No	1	0	No	7	No	PAO	No	Rich	higher	59.67305556	0.120327051	0.929137744	0.046648486	0.447872412
116	2	1	pit	male	local	medium	normal	yes	male	male	male	always_free	always_free	1	24/07/2019 3cfd	No	No	1	NA	No	3	No	PAO	male	Rich	secondary	58.81083333	0.212542188	3.910011768	0.086944238	3.33909502
117	3	6	pit	female	local	medium	normal	no	yes_pups	no	no	sometimes_free	always_free	2	24/07/2019 3215	Yes	No	1	5	Yes	2	No	PAO	Yes	Rich	secondary	74.19944444	0.189765332	3.653879395	0.253316748	6.469585498
118	3	3	flush_sewer	female	local	medium	normal	no	no_pups	no	no	always_confined	always_free	0	24/07/2019 28a7	Yes	No	1	0	Yes	1.5	No	no_PAO	No	Rich	secondary	25.65	0.163470605	0.785351074	0.046842822	0.266215527
119	4	5	pit	female	local	medium	normal	no	no_pups	no	yes	always_confined	always_free	0	24/07/2019 f9b1	Yes	No	3	0	Yes	1.5	No	no_PAO	No	Rich	secondary	68.15166667	0.214835156	3.612172021	0.979246631	3.775529492
120	4	5	pit	female	local	medium	normal	no	yes_pups	no	no	always_confined	always_free	1	24/07/2019 1938	Yes	No	3	0	Yes	2	No	no_PAO	No	Rich	secondary	78.87777778	0.194032178	4.399381543	0.785712549	6.620226221
121	3	3	pit	female	local	medium	normal	no	yes_pups	no	no	always_free	always_free	0	24/07/2019 0e46	No	No	1	1	Yes	2	No	no_PAO	No	Rich	secondary	43.36138889	0.199610449	1.110520508	0.072028369	0.494060205
122	3	1	pit	male	mixed breed	medium	normal	no	male	male	male	always_confined	sometimes_free	0	24/07/2019 0c26	Yes	Yes	1	0	No	0.8	No	no_PAO	male	Rich	higher	78.23111111	0.117368994	0.56263667	0.032932813	0.150511963
123	10	6	pit	female	mixed breed	medium	normal	no	no_pups	no	yes	sometimes_free	always_free	2	24/07/2019 6d28	Yes	No	1	0	Yes	3	No	no_PAO	No	Rich	higher	81.2575	0.192753369	0.921879932	0.303391895	0.526243457
124	4	2	flush_sewer	male	local	medium	normal	yes	male	male	male	always_free	always_free	0	24/07/2019 02e0	Yes	Yes	1	0	No	3	No	no_PAO	male	Rich	higher	72.34472222	0.278715283	3.184184668	0.130402344	0.684833301
125	3	2	pit	male	mixed breed	medium	normal	no	male	male	male	sometimes_free	always_confined	1	24/07/2019 0324	No	No	1	0	No	0.6	No	PAO	male	Rich	secondary	62.42972222	0.166361719	0.785075537	0.024432324	0.205403613
126	5	1	pit	male	local	medium	normal	no	male	male	male	always_free	always_free	2	24/07/2019 f46a	Yes	Yes	1	0	No	4	No	PAO	male	Rich	primary	32.97194444	0.09934873	1.773815039	0.069932031	1.007392773
127	2	3	pit	male	local	medium	normal	yes	male	male	male	always_confined	always_free	4	24/07/2019 ca4c	Yes	Yes	1	0	No	6	No	PAO	male	Rich	secondary	88.24166667	0.154219727	1.418767139	0.047082471	0.397839355
128	7	2	pit	female	mixed breed	medium	normal	no	no_pups	no	Missing	always_confined	always_free	1	24/07/2019 ca7f	Yes	No	1	1	Yes	1	No	PAO	No	Rich	higher	32.4075	0.220903174	1.346537256	0.118695996	0.874094482
129	5	3	pit	female	mixed breed	medium	thin	no	yes_pups	no	no	sometimes_free	always_free	0	24/07/2019 c712	Yes	No	1	5	Yes	1.5	No	no_PAO	Yes	Rich	secondary	51.29416667	0.289072852	8.045797266	0.159039648	15.15914976
130	5	1	flush_sewer	male	local	medium	normal	no	male	male	male	sometimes_free	always_free	3	24/07/2019 537a	Yes	Yes	1	0	Yes	4	No	PAO	male	Rich	higher	70.15055556	0.316864014	4.980603662	0.250698145	7.854406445
131	4	1	pit	female	mixed breed	medium	normal	no	no_pups	no	no	always_confined	always_free	0	24/07/2019 0a15	Yes	No	4	0	Yes	0.7	No	PAO	No	Rich	secondary	38.70083333	0.249930762	1.352346045	0.060339355	0.680147607
132	4	1	pit	female	mixed breed	medium	normal	no	no_pups	no	no	always_confined	always_free	0	24/07/2019 1dd1	Yes	No	4	0	Yes	0.7	No	PAO	No	Rich	secondary	76.43138889	0.158703271	0.994910986	0.070888184	0.708634033
133	4	1	pit	male	local	medium	normal	no	male	male	male	always_confined	always_free	4	24/07/2019 80b3	Yes	No	4	0	Yes	6	No	PAO	male	Rich	secondary	72.35611111	0.37655249	9.264727637	11.26144453	22.66385869
134	4	1	pit	male	local	medium	normal	no	male	male	male	always_confined	sometimes_free	4	24/07/2019 0625	Yes	No	4	0	Yes	5	No	PAO	male	Rich	secondary	58.20861111	0.161133936	2.343585547	0.692717383	4.763169678
135	2	7	pit	male	mixed breed	medium	normal	no	male	male	male	always_free	always_free	4	24/07/2019 c65f	Yes	No	1	0	Yes	4	No	PAO	male	Rich	higher	88.32805556	2.577426758	21.80931021	16.4563562	33.27812129
136	4	6	flush_sewer	male	local	medium	normal	no	male	male	male	always_confined	always_free	0	29/07/2019 aa2d	Yes	No	3	6	Yes	0.6	No	PAO	male	Poor	higher	82.71388889	0.146604395	0.714546143	0.070385791	0.467431299
137	4	6	flush_sewer	female	local	medium	normal	no	yes_pups	no	no	always_confined	always_free	1	29/07/2019 1938	Yes	No	3	6	Yes	2	No	PAO	No	Poor	higher	83.32777778	0.500163135	8.254654736	0.275893555	10.78624189
138	4	6	flush_sewer	female	local	medium	normal	no	yes_pups	no	no	always_confined	always_free	0	29/07/2019 28a7	Yes	No	3	6	Yes	1.6	No	PAO	Yes	Poor	higher	35.67777778	0.193048633	1.412415527	0.06806084	0.620190625
139	4	3	flush_sewer	female	mixed breed	medium	normal	no	yes_pups	no	no	sometimes_free	always_free	0	29/07/2019 1a45	No	No	2	0	No	1.5	No	PAO	No	Poor	higher	69.19055556	0.703669385	12.24758286	2.435588818	30.25073184
140	4	3	flush_sewer	male	local	medium	normal	no	male	male	male	sometimes_free	always_free	0	29/07/2019 80b3	No	No	2	0	No	1.5	No	PAO	male	Poor	higher	66.95055556	0.42761626	7.553858301	3.075917188	29.06756733
141	4	2	pit	female	local	medium	normal	no	yes_pups	no	no	always_free	always_free	0	29/07/2019 ca7f	No	No	1	3	Yes	1	No	no_PAO	Yes	Poor	higher	25.83944444	0.157322656	0.75557749	0.029330127	0.262416553
142	1	2	pit	female	mixed breed	medium	thin	no	yes_pups	no	no	sometimes_free	always_free	4	29/07/2019 c29b	Yes	No	3	0	Yes	7	No	no_PAO	No	Poor	secondary	79.40083333	0.113855908	2.004898242	0.05182832	0.826241895
143	1	2	pit	female	mixed breed	medium	normal	no	yes_pups	no	no	sometimes_free	always_free	4	29/07/2019 f9b1	Yes	No	3	0	Yes	4	No	no_PAO	No	Poor	secondary	52.60638889	0.349929834	3.169120801	0.230626758	2.14206084
144	3	4	pit	male	local	medium	normal	yes	male	male	male	always_confined	always_free	1	29/07/2019 3cfd	No	No	6	0	Yes	2	No	PAO	male	Poor	higher	31.08083333	0.295063574	3.215806201	0.125425146	3.669455859
145	4	3	pit	male	mixed breed	medium	thin	no	male	male	male	always_free	always_free	2	29/07/2019 ca4c	No	No	2	0	No	5	No	PAO	male	Poor	secondary	48.9125	0.179657764	3.939933838	0.08544502	3.148237207
146	5	9	flush_sewer	male	mixed breed	medium	normal	no	male	male	male	sometimes_free	always_free	4	29/07/2019 f46a	No	No	7	5	Yes	10	No	no_PAO	male	Poor	secondary	66.20777778	0.153247559	2.008165234	0.095924072	2.27414541
147	5	9	flush_sewer	female	mixed breed	medium	obese	no	yes_pups	no	no	always_free	always_free	4	29/07/2019 4781	No	No	7	5	Yes	13	No	no_PAO	No	Poor	secondary	79.68638889	0.238895264	3.152710205	0.109015527	2.891313818
148	5	9	flush_sewer	male	mixed breed	medium	normal	no	male	male	male	always_free	always_free	3	29/07/2019 6d28	No	No	7	5	Yes	5	No	no_PAO	male	Poor	secondary	47.47861111	0.558099219	5.989223682	0.399554541	7.1252354
149	5	9	flush_sewer	male	mixed breed	medium	normal	no	male	male	male	always_confined	always_free	1	29/07/2019 3215	No	No	7	5	Yes	4	No	no_PAO	male	Poor	secondary	44.82972222	0.314541846	2.677373877	0.241738232	1.967595459
150	5	9	flush_sewer	male	mixed breed	medium	normal	no	male	male	male	always_free	always_free	1	29/07/2019 0324	No	No	7	5	Yes	3	No	no_PAO	male	Poor	secondary	75.66805556	0.169617871	1.664527637	0.065238428	0.952040967
151	5	9	flush_sewer	female	mixed breed	medium	normal	no	yes_pups	no	no	always_free	always_free	2	29/07/2019 02e0	No	No	7	5	Yes	6	No	no_PAO	Yes	Poor	secondary	55.63416667	0.195322656	3.32886084	0.141159619	3.325128613
152	1	5	pit	male	local	medium	normal	no	male	male	male	always_free	always_free	0	29/07/2019 0625	No	No	4	0	No	0.8	No	no_PAO	male	Poor	primary	74.41972222	0.174437158	2.081575195	0.031256787	1.70288501
153	1	5	pit	female	local	medium	normal	no	no_pups	no	yes	always_free	always_free	0	29/07/2019 b562	No	No	4	0	No	0.8	No	no_PAO	No	Poor	primary	75.62722222	0.15480415	1.664150439	0.044430273	1.034325977
154	1	5	pit	male	local	medium	normal	no	male	male	male	always_free	always_free	0	29/07/2019 0c26	No	No	4	0	No	0.8	No	no_PAO	male	Poor	primary	77.82333333	0.205348291	2.150523486	0.093153809	2.087529834
155	5	3	pit	male	local	medium	normal	yes	male	male	male	always_free	always_free	4	05/08/2019 4781	Yes	Yes	4	0	No	5	No	no_PAO	male	Poor	secondary	70.10472222	0.238970996	1.682315674	0.061493701	0.881041748
156	3	5	pit	male	mixed breed	medium	normal	yes	male	male	male	always_free	always_free	4	05/08/2019 16ca	Yes	No	1	NA	No	5.5	No	PAO	male	Poor	secondary	60.94444444	1.585954541	13.01624141	19.23077642	31.85165093
157	2	3	pit	female	local	medium	normal	no	yes_pups	yes	no	always_free	always_free	2	05/08/2019 6782	No	No	2	0	Yes	4	No	no_PAO	No	Poor	secondary	35.31	0.181115234	1.086930029	0.05075957	0.343260742
158	9	2	flush_sewer	male	mixed breed	medium	normal	no	male	male	male	always_confined	always_free	1	05/08/2019 f46a	Yes	No	4	0	Yes	2	No	PAO	male	Poor	higher	36.31055556	0.13507627	1.055463672	0.031024902	0.410083154
159	9	2	flush_sewer	female	local	medium	normal	no	no_pups	no	no	always_confined	always_free	0	05/08/2019 3215	Yes	No	4	0	Yes	3	No	PAO	No	Poor	higher	29.00722222	0.219943604	1.293685547	0.071951563	0.495260889
160	9	2	flush_sewer	male	local	medium	normal	no	male	male	male	always_confined	sometimes_free	0	05/08/2019 02e0	Yes	No	4	0	Yes	3	No	PAO	male	Poor	higher	28.68305556	0.386453711	2.574980518	0.248375781	0.910233789
161	4	4	pit	male	local	medium	normal	no	male	male	male	always_free	always_free	3	05/08/2019 f9b1	Yes	No	1	0	No	4	No	no_PAO	male	Poor	secondary	79.02611111	0.222142969	3.598512061	0.207989063	4.00145127
162	7	7	pit	male	mixed breed	medium	normal	yes	male	male	male	always_free	always_free	4	05/08/2019 1dd1	Yes	No	2	7	Yes	4.5	No	no_PAO	male	Poor	higher	59.45694444	0.214971777	1.583478564	0.054986426	0.747059277
163	7	7	pit	female	local	medium	normal	no	yes_pups	no	no	always_free	always_free	2	05/08/2019 c29b	Yes	No	2	7	Yes	2	No	no_PAO	Yes	Poor	higher	69.74333333	0.186110986	0.84002085	0.107545313	0.399359912
164	3	4	pit	male	mixed breed	medium	normal	yes	male	male	male	sometimes_free	always_free	2	05/08/2019 0c26	No	No	2	0	No	2	No	PAO	male	Poor	higher	59.04388889	0.228438525	9.855455664	0.099508252	21.05833608
165	1	3	pit	female	local	medium	normal	no	yes_pups	no	no	always_free	always_free	4	05/08/2019 ca7f	No	No	2	5	No	5	No	no_PAO	Yes	Poor	secondary	27.08833333	0.140127881	1.376756348	0.040909375	1.348498242
166	1	3	pit	female	local	medium	normal	no	yes_pups	no	no	always_free	always_free	2	05/08/2019 3cfd	No	No	2	5	No	4	No	no_PAO	No	Poor	secondary	44.65111111	0.258374268	2.118556543	0.118209131	1.586829736
167	2	3	pit	male	local	medium	normal	no	male	male	male	always_free	always_free	4	05/08/2019 1938	No	No	2	0	Yes	7	No	no_PAO	male	Poor	secondary	55.525	0.215982715	1.810581055	0.142183643	0.836298145
168	2	3	pit	female	local	medium	normal	no	no_pups	yes	no	always_free	always_free	0	05/08/2019 0324	No	No	2	0	Yes	0.8	No	no_PAO	No	Poor	secondary	43.57083333	0.231131494	1.790914844	0.153565918	1.923497998
